# Supplementary material for: Time-series analysis of geographically specific monthly number of newly registered cases of active tuberculosis in Japan
Source: PLoS One. 2019 Mar 18;14(3):e0213856. doi: 10.1371/journal.pone.0213856 (PMC6422277; doi:10.1371/journal.pone.0213856)
Supplement: S1 Dataset — (ZIP) [file pone.0213856.s001.zip]

Archive with 62 entries (60 files):
- S1 Dataset/Number of active TB for 47 prefectures/
- S1 Dataset/Number of active TB for 47 prefectures/1_TB_HOKKAIDO.txt
- S1 Dataset/Number of active TB for 47 prefectures/10_TB_GUNNMA.txt
- S1 Dataset/Number of active TB for 47 prefectures/11_TB_SAITAMA.txt
- S1 Dataset/Number of active TB for 47 prefectures/12_TB_CHIBA.txt
- S1 Dataset/Number of active TB for 47 prefectures/13_TB_TOKYO.txt
- S1 Dataset/Number of active TB for 47 prefectures/14_TB_KANAGAWA.txt
- S1 Dataset/Number of active TB for 47 prefectures/15_TB_NIIGATA.txt
- S1 Dataset/Number of active TB for 47 prefectures/16_TB_TOYOAMA.txt
- S1 Dataset/Number of active TB for 47 prefectures/17_TB_ISHIKAWA.txt
- S1 Dataset/Number of active TB for 47 prefectures/18_TB_FUKUI.txt
- S1 Dataset/Number of active TB for 47 prefectures/19_TB_YAMANASHI.txt
- S1 Dataset/Number of active TB for 47 prefectures/2_TB_AOMORI.txt
- S1 Dataset/Number of active TB for 47 prefectures/20_TB_NAGANO.txt
- S1 Dataset/Number of active TB for 47 prefectures/21_TB_GIFU.txt
- S1 Dataset/Number of active TB for 47 prefectures/22_TB_SHIZUOKA.txt
- S1 Dataset/Number of active TB for 47 prefectures/23_TB_AICHI.txt
- S1 Dataset/Number of active TB for 47 prefectures/24_TB_MIE.txt
- S1 Dataset/Number of active TB for 47 prefectures/25_TB_SHIGA.txt
- S1 Dataset/Number of active TB for 47 prefectures/26_TB_KYOTO.txt
- S1 Dataset/Number of active TB for 47 prefectures/27_TB_OSAKA.txt
- S1 Dataset/Number of active TB for 47 prefectures/28_TB_HYOGO.txt
- S1 Dataset/Number of active TB for 47 prefectures/29_TB_NARA.txt
- S1 Dataset/Number of active TB for 47 prefectures/3_TB_IWATE.txt
- S1 Dataset/Number of active TB for 47 prefectures/30_TB_WAKAYAMA.txt
- S1 Dataset/Number of active TB for 47 prefectures/31_TB_TOTTORI.txt
- S1 Dataset/Number of active TB for 47 prefectures/32_TB_SHIMANE.txt
- S1 Dataset/Number of active TB for 47 prefectures/33_TB_OKAYAMA.txt
- S1 Dataset/Number of active TB for 47 prefectures/34_TB_HIROSHIMA.txt
- S1 Dataset/Number of active TB for 47 prefectures/35_TB_YAMAGUCHI.txt
- S1 Dataset/Number of active TB for 47 prefectures/36_TB_TOKUSHIMA.txt
- S1 Dataset/Number of active TB for 47 prefectures/37_TB_KAGAWA.txt
- S1 Dataset/Number of active TB for 47 prefectures/38_TB_EHIME.txt
- S1 Dataset/Number of active TB for 47 prefectures/39_TB_KOCHI.txt
- S1 Dataset/Number of active TB for 47 prefectures/4_TB_MIYAGI.txt
- S1 Dataset/Number of active TB for 47 prefectures/40_TB_FUKUOKA.txt
- S1 Dataset/Number of active TB for 47 prefectures/41_TB_SAGA.txt
- S1 Dataset/Number of active TB for 47 prefectures/42_TB_NAGASAKI.txt
- S1 Dataset/Number of active TB for 47 prefectures/43_TB_KUMAMOTO.txt
- S1 Dataset/Number of active TB for 47 prefectures/44_TB_OITA.txt
- S1 Dataset/Number of active TB for 47 prefectures/45_TB_MIYAZAKI.txt
- S1 Dataset/Number of active TB for 47 prefectures/46_TB_KAGOSHIMA.txt
- S1 Dataset/Number of active TB for 47 prefectures/47_TB_OKINAWA.txt
- S1 Dataset/Number of active TB for 47 prefectures/5_TB_AKITA.txt
- S1 Dataset/Number of active TB for 47 prefectures/6_TB_YAMAGATA.txt
- S1 Dataset/Number of active TB for 47 prefectures/7_TB_FUKUSHIMA.txt
- S1 Dataset/Number of active TB for 47 prefectures/8_TB_IBARAGI.txt
- S1 Dataset/Number of active TB for 47 prefectures/9_TB_TOCHIGI.txt
- S1 Dataset/Number of active TB for gov ord-des cities/
- S1 Dataset/Number of active TB for gov ord-des cities/Chiba.txt
- S1 Dataset/Number of active TB for gov ord-des cities/Fukuoka.txt
- S1 Dataset/Number of active TB for gov ord-des cities/Hiroshima.txt
- S1 Dataset/Number of active TB for gov ord-des cities/Kawasaki.txt
- S1 Dataset/Number of active TB for gov ord-des cities/Kita-Kyushyu.txt
- S1 Dataset/Number of active TB for gov ord-des cities/Kobe.txt
- S1 Dataset/Number of active TB for gov ord-des cities/Kyoto.txt
- S1 Dataset/Number of active TB for gov ord-des cities/Nagoya.txt
- S1 Dataset/Number of active TB for gov ord-des cities/Osaka.txt
- S1 Dataset/Number of active TB for gov ord-des cities/Sapporo.txt
- S1 Dataset/Number of active TB for gov ord-des cities/Sendai.txt
- S1 Dataset/Number of active TB for gov ord-des cities/Yokohama.txt
- S1 Dataset/UV index.xlsx
