# Supplementary material for: Time-series analysis of geographically specific monthly number of newly registered cases of active tuberculosis in Japan
Source: PLoS One. 2019 Mar 18;14(3):e0213856. doi: 10.1371/journal.pone.0213856 (PMC6422277; doi:10.1371/journal.pone.0213856)
Supplement: S1 Dataset — (ZIP) [file pone.0213856.s001.zip › S1 Dataset/Number of active TB for 47 prefectures/1_TB_HOKKAIDO.txt]

Jan-98	102
Feb-98	86
Mar-98	115
Apr-98	128
May-98	117
Jun-98	126
Jul-98	133
Aug-98	113
Sep-98	107
Oct-98	138
Nov-98	103
Dec-98	122
Jan-99	110
Feb-99	102
Mar-99	121
Apr-99	125
May-99	110
Jun-99	128
Jul-99	163
Aug-99	122
Sep-99	111
Oct-99	130
Nov-99	119
Dec-99	112
Jan-00	98
Feb-00	111
Mar-00	100
Apr-00	96
May-00	98
Jun-00	109
Jul-00	93
Aug-00	110
Sep-00	94
Oct-00	117
Nov-00	94
Dec-00	113
Jan-01	85
Feb-01	76
Mar-01	94
Apr-01	83
May-01	93
Jun-01	95
Jul-01	103
Aug-01	104
Sep-01	94
Oct-01	124
Nov-01	84
Dec-01	102
Jan-02	90
Feb-02	85
Mar-02	97
Apr-02	72
May-02	91
Jun-02	90
Jul-02	91
Aug-02	91
Sep-02	77
Oct-02	98
Nov-02	83
Dec-02	87
Jan-03	80
Feb-03	77
Mar-03	79
Apr-03	94
May-03	81
Jun-03	92
Jul-03	83
Aug-03	90
Sep-03	69
Oct-03	88
Nov-03	62
Dec-03	63
Jan-04	78
Feb-04	66
Mar-04	83
Apr-04	75
May-04	83
Jun-04	76
Jul-04	97
Aug-04	77
Sep-04	74
Oct-04	67
Nov-04	62
Dec-04	70
Jan-05	65
Feb-05	61
Mar-05	99
Apr-05	56
May-05	73
Jun-05	78
Jul-05	91
Aug-05	63
Sep-05	75
Oct-05	58
Nov-05	44
Dec-05	67
Jan-06	48
Feb-06	54
Mar-06	58
Apr-06	45
May-06	75
Jun-06	72
Jul-06	54
Aug-06	74
Sep-06	54
Oct-06	64
Nov-06	75
Dec-06	44
Jan-07	61
Feb-07	57
Mar-07	54
Apr-07	72
May-07	61
Jun-07	64
Jul-07	68
Aug-07	66
Sep-07	50
Oct-07	58
Nov-07	77
Dec-07	59
Jan-08	49
Feb-08	51
Mar-08	59
Apr-08	51
May-08	56
Jun-08	52
Jul-08	60
Aug-08	64
Sep-08	64
Oct-08	71
Nov-08	45
Dec-08	65
Jan-09	53
Feb-09	59
Mar-09	73
Apr-09	43
May-09	60
Jun-09	53
Jul-09	73
Aug-09	62
Sep-09	45
Oct-09	44
Nov-09	43
Dec-09	68
Jan-10	55
Feb-10	41
Mar-10	64
Apr-10	67
May-10	36
Jun-10	61
Jul-10	65
Aug-10	71
Sep-10	58
Oct-10	62
Nov-10	49
Dec-10	56
Jan-11	43
Feb-11	60
Mar-11	65
Apr-11	49
May-11	49
Jun-11	64
Jul-11	49
Aug-11	33
Sep-11	60
Oct-11	65
Nov-11	39
Dec-11	47
Jan-12	42
Feb-12	48
Mar-12	39
Apr-12	49
May-12	51
Jun-12	65
Jul-12	55
Aug-12	59
Sep-12	44
Oct-12	45
Nov-12	40
Dec-12	49
Jan-13	35
Feb-13	41
Mar-13	45
Apr-13	53
May-13	58
Jun-13	43
Jul-13	45
Aug-13	47
Sep-13	45
Oct-13	53
Nov-13	49
Dec-13	39
Jan-14	43
Feb-14	34
Mar-14	43
Apr-14	46
May-14	65
Jun-14	55
Jul-14	41
Aug-14	51
Sep-14	55
Oct-14	43
Nov-14	44
Dec-14	48
Jan-15	26
Feb-15	46
Mar-15	39
Apr-15	49
May-15	43
Jun-15	52
Jul-15	51
Aug-15	49
Sep-15	46
Oct-15	41
Nov-15	46
Dec-15	45
