# Supplementary material for: Time-series analysis of geographically specific monthly number of newly registered cases of active tuberculosis in Japan
Source: PLoS One. 2019 Mar 18;14(3):e0213856. doi: 10.1371/journal.pone.0213856 (PMC6422277; doi:10.1371/journal.pone.0213856)
Supplement: S1 Dataset — (ZIP) [file pone.0213856.s001.zip › S1 Dataset/Number of active TB for 47 prefectures/10_TB_GUNNMA.txt]

Jan-98	56
Feb-98	42
Mar-98	30
Apr-98	28
May-98	29
Jun-98	44
Jul-98	39
Aug-98	43
Sep-98	40
Oct-98	40
Nov-98	40
Dec-98	47
Jan-99	29
Feb-99	28
Mar-99	46
Apr-99	51
May-99	40
Jun-99	41
Jul-99	62
Aug-99	70
Sep-99	52
Oct-99	37
Nov-99	46
Dec-99	37
Jan-00	27
Feb-00	40
Mar-00	35
Apr-00	35
May-00	36
Jun-00	51
Jul-00	40
Aug-00	34
Sep-00	42
Oct-00	35
Nov-00	32
Dec-00	31
Jan-01	33
Feb-01	20
Mar-01	30
Apr-01	16
May-01	39
Jun-01	33
Jul-01	46
Aug-01	39
Sep-01	29
Oct-01	32
Nov-01	33
Dec-01	35
Jan-02	25
Feb-02	32
Mar-02	37
Apr-02	24
May-02	33
Jun-02	29
Jul-02	41
Aug-02	25
Sep-02	25
Oct-02	24
Nov-02	25
Dec-02	24
Jan-03	28
Feb-03	23
Mar-03	23
Apr-03	35
May-03	31
Jun-03	30
Jul-03	42
Aug-03	26
Sep-03	31
Oct-03	29
Nov-03	26
Dec-03	26
Jan-04	15
Feb-04	32
Mar-04	28
Apr-04	20
May-04	31
Jun-04	26
Jul-04	30
Aug-04	33
Sep-04	25
Oct-04	26
Nov-04	18
Dec-04	23
Jan-05	23
Feb-05	15
Mar-05	31
Apr-05	20
May-05	24
Jun-05	34
Jul-05	25
Aug-05	29
Sep-05	24
Oct-05	26
Nov-05	22
Dec-05	23
Jan-06	19
Feb-06	27
Mar-06	16
Apr-06	27
May-06	16
Jun-06	29
Jul-06	14
Aug-06	20
Sep-06	34
Oct-06	23
Nov-06	25
Dec-06	26
Jan-07	26
Feb-07	17
Mar-07	25
Apr-07	19
May-07	21
Jun-07	24
Jul-07	28
Aug-07	30
Sep-07	25
Oct-07	20
Nov-07	21
Dec-07	27
Jan-08	29
Feb-08	23
Mar-08	13
Apr-08	23
May-08	15
Jun-08	21
Jul-08	22
Aug-08	19
Sep-08	20
Oct-08	19
Nov-08	23
Dec-08	22
Jan-09	21
Feb-09	16
Mar-09	13
Apr-09	21
May-09	19
Jun-09	19
Jul-09	11
Aug-09	13
Sep-09	10
Oct-09	18
Nov-09	22
Dec-09	21
Jan-10	17
Feb-10	17
Mar-10	16
Apr-10	24
May-10	24
Jun-10	21
Jul-10	22
Aug-10	11
Sep-10	22
Oct-10	16
Nov-10	13
Dec-10	17
Jan-11	18
Feb-11	21
Mar-11	16
Apr-11	14
May-11	13
Jun-11	16
Jul-11	29
Aug-11	21
Sep-11	17
Oct-11	24
Nov-11	15
Dec-11	20
Jan-12	18
Feb-12	13
Mar-12	16
Apr-12	17
May-12	22
Jun-12	27
Jul-12	25
Aug-12	24
Sep-12	22
Oct-12	16
Nov-12	20
Dec-12	12
Jan-13	11
Feb-13	11
Mar-13	15
Apr-13	19
May-13	20
Jun-13	28
Jul-13	16
Aug-13	19
Sep-13	22
Oct-13	24
Nov-13	18
Dec-13	25
Jan-14	11
Feb-14	19
Mar-14	14
Apr-14	18
May-14	18
Jun-14	17
Jul-14	19
Aug-14	12
Sep-14	22
Oct-14	26
Nov-14	17
Dec-14	11
Jan-15	10
Feb-15	11
Mar-15	24
Apr-15	15
May-15	15
Jun-15	13
Jul-15	22
Aug-15	14
Sep-15	21
Oct-15	16
Nov-15	14
Dec-15	17
