# Supplementary material for: Time-series analysis of geographically specific monthly number of newly registered cases of active tuberculosis in Japan
Source: PLoS One. 2019 Mar 18;14(3):e0213856. doi: 10.1371/journal.pone.0213856 (PMC6422277; doi:10.1371/journal.pone.0213856)
Supplement: S1 Dataset — (ZIP) [file pone.0213856.s001.zip › S1 Dataset/Number of active TB for 47 prefectures/11_TB_SAITAMA.txt]

Jan-98	111
Feb-98	122
Mar-98	136
Apr-98	133
May-98	127
Jun-98	186
Jul-98	173
Aug-98	140
Sep-98	146
Oct-98	178
Nov-98	140
Dec-98	141
Jan-99	118
Feb-99	118
Mar-99	139
Apr-99	153
May-99	120
Jun-99	189
Jul-99	232
Aug-99	176
Sep-99	181
Oct-99	146
Nov-99	160
Dec-99	134
Jan-00	134
Feb-00	138
Mar-00	148
Apr-00	124
May-00	159
Jun-00	180
Jul-00	168
Aug-00	148
Sep-00	138
Oct-00	158
Nov-00	137
Dec-00	147
Jan-01	138
Feb-01	111
Mar-01	150
Apr-01	123
May-01	152
Jun-01	129
Jul-01	143
Aug-01	155
Sep-01	119
Oct-01	150
Nov-01	108
Dec-01	146
Jan-02	114
Feb-02	114
Mar-02	124
Apr-02	145
May-02	122
Jun-02	130
Jul-02	168
Aug-02	140
Sep-02	111
Oct-02	134
Nov-02	112
Dec-02	114
Jan-03	100
Feb-03	113
Mar-03	114
Apr-03	126
May-03	148
Jun-03	128
Jul-03	158
Aug-03	137
Sep-03	134
Oct-03	127
Nov-03	113
Dec-03	122
Jan-04	94
Feb-04	104
Mar-04	116
Apr-04	108
May-04	116
Jun-04	125
Jul-04	146
Aug-04	130
Sep-04	116
Oct-04	127
Nov-04	129
Dec-04	102
Jan-05	88
Feb-05	99
Mar-05	122
Apr-05	105
May-05	105
Jun-05	121
Jul-05	98
Aug-05	125
Sep-05	98
Oct-05	114
Nov-05	111
Dec-05	103
Jan-06	77
Feb-06	108
Mar-06	111
Apr-06	82
May-06	100
Jun-06	102
Jul-06	107
Aug-06	119
Sep-06	113
Oct-06	119
Nov-06	102
Dec-06	84
Jan-07	98
Feb-07	78
Mar-07	110
Apr-07	102
May-07	112
Jun-07	129
Jul-07	139
Aug-07	133
Sep-07	93
Oct-07	102
Nov-07	88
Dec-07	115
Jan-08	76
Feb-08	98
Mar-08	95
Apr-08	104
May-08	108
Jun-08	117
Jul-08	116
Aug-08	90
Sep-08	106
Oct-08	107
Nov-08	85
Dec-08	94
Jan-09	88
Feb-09	88
Mar-09	90
Apr-09	120
May-09	91
Jun-09	105
Jul-09	117
Aug-09	103
Sep-09	99
Oct-09	96
Nov-09	99
Dec-09	94
Jan-10	79
Feb-10	83
Mar-10	82
Apr-10	88
May-10	103
Jun-10	122
Jul-10	95
Aug-10	98
Sep-10	96
Oct-10	102
Nov-10	92
Dec-10	100
Jan-11	94
Feb-11	90
Mar-11	112
Apr-11	79
May-11	95
Jun-11	106
Jul-11	112
Aug-11	107
Sep-11	79
Oct-11	104
Nov-11	92
Dec-11	91
Jan-12	85
Feb-12	84
Mar-12	100
Apr-12	82
May-12	105
Jun-12	85
Jul-12	110
Aug-12	83
Sep-12	100
Oct-12	89
Nov-12	83
Dec-12	94
Jan-13	76
Feb-13	69
Mar-13	70
Apr-13	98
May-13	101
Jun-13	83
Jul-13	96
Aug-13	89
Sep-13	96
Oct-13	90
Nov-13	88
Dec-13	94
Jan-14	82
Feb-14	59
Mar-14	80
Apr-14	101
May-14	93
Jun-14	84
Jul-14	101
Aug-14	86
Sep-14	83
Oct-14	99
Nov-14	65
Dec-14	85
Jan-15	75
Feb-15	53
Mar-15	95
Apr-15	70
May-15	84
Jun-15	98
Jul-15	86
Aug-15	82
Sep-15	61
Oct-15	91
Nov-15	71
Dec-15	89
