# Supplementary material for: Time-series analysis of geographically specific monthly number of newly registered cases of active tuberculosis in Japan
Source: PLoS One. 2019 Mar 18;14(3):e0213856. doi: 10.1371/journal.pone.0213856 (PMC6422277; doi:10.1371/journal.pone.0213856)
Supplement: S1 Dataset — (ZIP) [file pone.0213856.s001.zip › S1 Dataset/Number of active TB for 47 prefectures/12_TB_CHIBA.txt]

Jan-98	114
Feb-98	115
Mar-98	107
Apr-98	119
May-98	105
Jun-98	150
Jul-98	144
Aug-98	154
Sep-98	134
Oct-98	133
Nov-98	116
Dec-98	119
Jan-99	94
Feb-99	105
Mar-99	118
Apr-99	132
May-99	119
Jun-99	178
Jul-99	186
Aug-99	146
Sep-99	148
Oct-99	140
Nov-99	132
Dec-99	112
Jan-00	123
Feb-00	116
Mar-00	102
Apr-00	140
May-00	135
Jun-00	130
Jul-00	130
Aug-00	118
Sep-00	115
Oct-00	122
Nov-00	110
Dec-00	131
Jan-01	101
Feb-01	94
Mar-01	110
Apr-01	104
May-01	118
Jun-01	135
Jul-01	143
Aug-01	124
Sep-01	95
Oct-01	127
Nov-01	135
Dec-01	125
Jan-02	107
Feb-02	90
Mar-02	119
Apr-02	133
May-02	117
Jun-02	124
Jul-02	136
Aug-02	110
Sep-02	118
Oct-02	117
Nov-02	103
Dec-02	117
Jan-03	90
Feb-03	106
Mar-03	124
Apr-03	116
May-03	139
Jun-03	136
Jul-03	128
Aug-03	132
Sep-03	115
Oct-03	116
Nov-03	97
Dec-03	100
Jan-04	98
Feb-04	98
Mar-04	121
Apr-04	82
May-04	118
Jun-04	133
Jul-04	141
Aug-04	116
Sep-04	105
Oct-04	87
Nov-04	106
Dec-04	102
Jan-05	162
Feb-05	152
Mar-05	190
Apr-05	159
May-05	168
Jun-05	189
Jul-05	187
Aug-05	171
Sep-05	163
Oct-05	160
Nov-05	152
Dec-05	160
Jan-06	135
Feb-06	147
Mar-06	149
Apr-06	145
May-06	167
Jun-06	158
Jul-06	165
Aug-06	170
Sep-06	146
Oct-06	148
Nov-06	150
Dec-06	116
Jan-07	88
Feb-07	84
Mar-07	88
Apr-07	100
May-07	107
Jun-07	95
Jul-07	106
Aug-07	98
Sep-07	81
Oct-07	103
Nov-07	99
Dec-07	98
Jan-08	84
Feb-08	85
Mar-08	86
Apr-08	77
May-08	98
Jun-08	102
Jul-08	118
Aug-08	88
Sep-08	92
Oct-08	98
Nov-08	76
Dec-08	95
Jan-09	93
Feb-09	82
Mar-09	90
Apr-09	112
May-09	95
Jun-09	96
Jul-09	111
Aug-09	93
Sep-09	93
Oct-09	78
Nov-09	80
Dec-09	86
Jan-10	69
Feb-10	70
Mar-10	100
Apr-10	105
May-10	92
Jun-10	97
Jul-10	110
Aug-10	89
Sep-10	64
Oct-10	102
Nov-10	88
Dec-10	88
Jan-11	72
Feb-11	79
Mar-11	78
Apr-11	77
May-11	88
Jun-11	93
Jul-11	87
Aug-11	100
Sep-11	87
Oct-11	84
Nov-11	99
Dec-11	84
Jan-12	76
Feb-12	73
Mar-12	70
Apr-12	69
May-12	86
Jun-12	71
Jul-12	66
Aug-12	72
Sep-12	89
Oct-12	78
Nov-12	53
Dec-12	85
Jan-13	60
Feb-13	72
Mar-13	83
Apr-13	79
May-13	81
Jun-13	71
Jul-13	106
Aug-13	89
Sep-13	60
Oct-13	76
Nov-13	82
Dec-13	62
Jan-14	71
Feb-14	59
Mar-14	82
Apr-14	78
May-14	68
Jun-14	84
Jul-14	81
Aug-14	83
Sep-14	70
Oct-14	74
Nov-14	55
Dec-14	71
Jan-15	61
Feb-15	75
Mar-15	63
Apr-15	54
May-15	72
Jun-15	85
Jul-15	75
Aug-15	68
Sep-15	77
Oct-15	71
Nov-15	85
Dec-15	92
