# Supplementary material for: Time-series analysis of geographically specific monthly number of newly registered cases of active tuberculosis in Japan
Source: PLoS One. 2019 Mar 18;14(3):e0213856. doi: 10.1371/journal.pone.0213856 (PMC6422277; doi:10.1371/journal.pone.0213856)
Supplement: S1 Dataset — (ZIP) [file pone.0213856.s001.zip › S1 Dataset/Number of active TB for 47 prefectures/13_TB_TOKYO.txt]

Jan-98	308
Feb-98	317
Mar-98	316
Apr-98	294
May-98	334
Jun-98	387
Jul-98	377
Aug-98	379
Sep-98	309
Oct-98	374
Nov-98	355
Dec-98	327
Jan-99	298
Feb-99	321
Mar-99	365
Apr-99	357
May-99	335
Jun-99	427
Jul-99	544
Aug-99	478
Sep-99	384
Oct-99	428
Nov-99	400
Dec-99	356
Jan-00	333
Feb-00	353
Mar-00	385
Apr-00	386
May-00	345
Jun-00	453
Jul-00	398
Aug-00	373
Sep-00	385
Oct-00	360
Nov-00	374
Dec-00	396
Jan-01	301
Feb-01	289
Mar-01	328
Apr-01	357
May-01	358
Jun-01	395
Jul-01	408
Aug-01	366
Sep-01	286
Oct-01	344
Nov-01	361
Dec-01	323
Jan-02	316
Feb-02	306
Mar-02	311
Apr-02	321
May-02	365
Jun-02	341
Jul-02	384
Aug-02	334
Sep-02	310
Oct-02	336
Nov-02	305
Dec-02	297
Jan-03	282
Feb-03	306
Mar-03	318
Apr-03	353
May-03	374
Jun-03	402
Jul-03	384
Aug-03	337
Sep-03	304
Oct-03	308
Nov-03	298
Dec-03	363
Jan-04	281
Feb-04	320
Mar-04	303
Apr-04	329
May-04	293
Jun-04	330
Jul-04	325
Aug-04	343
Sep-04	351
Oct-04	291
Nov-04	310
Dec-04	288
Jan-05	270
Feb-05	243
Mar-05	317
Apr-05	321
May-05	331
Jun-05	372
Jul-05	383
Aug-05	313
Sep-05	330
Oct-05	281
Nov-05	305
Dec-05	287
Jan-06	260
Feb-06	231
Mar-06	284
Apr-06	248
May-06	333
Jun-06	319
Jul-06	280
Aug-06	302
Sep-06	248
Oct-06	265
Nov-06	299
Dec-06	282
Jan-07	215
Feb-07	219
Mar-07	282
Apr-07	260
May-07	311
Jun-07	312
Jul-07	282
Aug-07	316
Sep-07	230
Oct-07	294
Nov-07	295
Dec-07	289
Jan-08	231
Feb-08	245
Mar-08	262
Apr-08	265
May-08	289
Jun-08	273
Jul-08	292
Aug-08	301
Sep-08	241
Oct-08	292
Nov-08	253
Dec-08	284
Jan-09	232
Feb-09	245
Mar-09	276
Apr-09	310
May-09	273
Jun-09	268
Jul-09	316
Aug-09	253
Sep-09	258
Oct-09	291
Nov-09	248
Dec-09	249
Jan-10	236
Feb-10	234
Mar-10	256
Apr-10	254
May-10	266
Jun-10	284
Jul-10	257
Aug-10	260
Sep-10	250
Oct-10	244
Nov-10	237
Dec-10	267
Jan-11	229
Feb-11	243
Mar-11	236
Apr-11	250
May-11	209
Jun-11	254
Jul-11	262
Aug-11	271
Sep-11	270
Oct-11	252
Nov-11	249
Dec-11	297
Jan-12	213
Feb-12	225
Mar-12	244
Apr-12	213
May-12	236
Jun-12	261
Jul-12	256
Aug-12	255
Sep-12	219
Oct-12	260
Nov-12	233
Dec-12	259
Jan-13	212
Feb-13	189
Mar-13	188
Apr-13	219
May-13	221
Jun-13	255
Jul-13	250
Aug-13	194
Sep-13	217
Oct-13	261
Nov-13	244
Dec-13	221
Jan-14	165
Feb-14	184
Mar-14	184
Apr-14	218
May-14	213
Jun-14	247
Jul-14	247
Aug-14	243
Sep-14	190
Oct-14	238
Nov-14	204
Dec-14	200
Jan-15	177
Feb-15	177
Mar-15	180
Apr-15	205
May-15	211
Jun-15	259
Jul-15	215
Aug-15	171
Sep-15	179
Oct-15	180
Nov-15	171
Dec-15	181
