# Supplementary material for: Time-series analysis of geographically specific monthly number of newly registered cases of active tuberculosis in Japan
Source: PLoS One. 2019 Mar 18;14(3):e0213856. doi: 10.1371/journal.pone.0213856 (PMC6422277; doi:10.1371/journal.pone.0213856)
Supplement: S1 Dataset — (ZIP) [file pone.0213856.s001.zip › S1 Dataset/Number of active TB for 47 prefectures/14_TB_KANAGAWA.txt]

Jan-98	158
Feb-98	183
Mar-98	207
Apr-98	178
May-98	205
Jun-98	221
Jul-98	218
Aug-98	256
Sep-98	209
Oct-98	208
Nov-98	176
Dec-98	194
Jan-99	190
Feb-99	167
Mar-99	205
Apr-99	184
May-99	209
Jun-99	254
Jul-99	306
Aug-99	271
Sep-99	252
Oct-99	185
Nov-99	196
Dec-99	203
Jan-00	156
Feb-00	185
Mar-00	216
Apr-00	190
May-00	196
Jun-00	233
Jul-00	226
Aug-00	201
Sep-00	224
Oct-00	204
Nov-00	201
Dec-00	197
Jan-01	187
Feb-01	159
Mar-01	184
Apr-01	178
May-01	165
Jun-01	224
Jul-01	198
Aug-01	228
Sep-01	187
Oct-01	190
Nov-01	179
Dec-01	177
Jan-02	133
Feb-02	138
Mar-02	153
Apr-02	152
May-02	190
Jun-02	175
Jul-02	198
Aug-02	159
Sep-02	171
Oct-02	156
Nov-02	166
Dec-02	143
Jan-03	144
Feb-03	150
Mar-03	152
Apr-03	177
May-03	185
Jun-03	175
Jul-03	201
Aug-03	146
Sep-03	168
Oct-03	165
Nov-03	147
Dec-03	151
Jan-04	148
Feb-04	144
Mar-04	161
Apr-04	161
May-04	159
Jun-04	186
Jul-04	176
Aug-04	165
Sep-04	149
Oct-04	169
Nov-04	157
Dec-04	166
Jan-05	140
Feb-05	115
Mar-05	140
Apr-05	164
May-05	154
Jun-05	170
Jul-05	161
Aug-05	154
Sep-05	147
Oct-05	156
Nov-05	119
Dec-05	149
Jan-06	115
Feb-06	118
Mar-06	127
Apr-06	138
May-06	147
Jun-06	165
Jul-06	157
Aug-06	171
Sep-06	151
Oct-06	140
Nov-06	129
Dec-06	133
Jan-07	131
Feb-07	109
Mar-07	135
Apr-07	145
May-07	146
Jun-07	162
Jul-07	150
Aug-07	160
Sep-07	127
Oct-07	127
Nov-07	128
Dec-07	134
Jan-08	114
Feb-08	133
Mar-08	137
Apr-08	136
May-08	118
Jun-08	134
Jul-08	157
Aug-08	134
Sep-08	141
Oct-08	166
Nov-08	134
Dec-08	125
Jan-09	100
Feb-09	136
Mar-09	135
Apr-09	151
May-09	136
Jun-09	137
Jul-09	165
Aug-09	143
Sep-09	120
Oct-09	150
Nov-09	134
Dec-09	126
Jan-10	107
Feb-10	97
Mar-10	134
Apr-10	153
May-10	128
Jun-10	174
Jul-10	155
Aug-10	124
Sep-10	115
Oct-10	118
Nov-10	142
Dec-10	130
Jan-11	131
Feb-11	119
Mar-11	142
Apr-11	116
May-11	134
Jun-11	143
Jul-11	135
Aug-11	151
Sep-11	132
Oct-11	112
Nov-11	113
Dec-11	133
Jan-12	102
Feb-12	118
Mar-12	117
Apr-12	117
May-12	127
Jun-12	126
Jul-12	121
Aug-12	124
Sep-12	106
Oct-12	123
Nov-12	117
Dec-12	97
Jan-13	95
Feb-13	92
Mar-13	102
Apr-13	109
May-13	123
Jun-13	127
Jul-13	142
Aug-13	122
Sep-13	98
Oct-13	123
Nov-13	112
Dec-13	108
Jan-14	98
Feb-14	101
Mar-14	109
Apr-14	129
May-14	109
Jun-14	143
Jul-14	126
Aug-14	103
Sep-14	106
Oct-14	113
Nov-14	91
Dec-14	101
Jan-15	102
Feb-15	98
Mar-15	89
Apr-15	101
May-15	102
Jun-15	106
Jul-15	142
Aug-15	114
Sep-15	108
Oct-15	123
Nov-15	108
Dec-15	118
