# Supplementary material for: Time-series analysis of geographically specific monthly number of newly registered cases of active tuberculosis in Japan
Source: PLoS One. 2019 Mar 18;14(3):e0213856. doi: 10.1371/journal.pone.0213856 (PMC6422277; doi:10.1371/journal.pone.0213856)
Supplement: S1 Dataset — (ZIP) [file pone.0213856.s001.zip › S1 Dataset/Number of active TB for 47 prefectures/15_TB_NIIGATA.txt]

Jan-98	49
Feb-98	41
Mar-98	29
Apr-98	41
May-98	31
Jun-98	47
Jul-98	60
Aug-98	57
Sep-98	54
Oct-98	59
Nov-98	53
Dec-98	42
Jan-99	25
Feb-99	35
Mar-99	51
Apr-99	40
May-99	37
Jun-99	44
Jul-99	53
Aug-99	64
Sep-99	59
Oct-99	45
Nov-99	63
Dec-99	57
Jan-00	43
Feb-00	42
Mar-00	50
Apr-00	38
May-00	46
Jun-00	40
Jul-00	59
Aug-00	46
Sep-00	39
Oct-00	43
Nov-00	50
Dec-00	39
Jan-01	46
Feb-01	27
Mar-01	42
Apr-01	48
May-01	47
Jun-01	40
Jul-01	51
Aug-01	57
Sep-01	45
Oct-01	48
Nov-01	25
Dec-01	48
Jan-02	30
Feb-02	36
Mar-02	37
Apr-02	49
May-02	45
Jun-02	32
Jul-02	65
Aug-02	33
Sep-02	43
Oct-02	42
Nov-02	49
Dec-02	51
Jan-03	53
Feb-03	37
Mar-03	31
Apr-03	44
May-03	39
Jun-03	38
Jul-03	44
Aug-03	40
Sep-03	32
Oct-03	29
Nov-03	41
Dec-03	34
Jan-04	33
Feb-04	36
Mar-04	30
Apr-04	41
May-04	38
Jun-04	32
Jul-04	40
Aug-04	34
Sep-04	37
Oct-04	29
Nov-04	26
Dec-04	40
Jan-05	40
Feb-05	34
Mar-05	20
Apr-05	31
May-05	35
Jun-05	33
Jul-05	27
Aug-05	33
Sep-05	31
Oct-05	23
Nov-05	32
Dec-05	26
Jan-06	24
Feb-06	24
Mar-06	27
Apr-06	32
May-06	37
Jun-06	23
Jul-06	37
Aug-06	39
Sep-06	27
Oct-06	38
Nov-06	35
Dec-06	30
Jan-07	21
Feb-07	17
Mar-07	33
Apr-07	25
May-07	24
Jun-07	29
Jul-07	31
Aug-07	32
Sep-07	31
Oct-07	31
Nov-07	20
Dec-07	28
Jan-08	22
Feb-08	32
Mar-08	15
Apr-08	24
May-08	23
Jun-08	26
Jul-08	35
Aug-08	15
Sep-08	24
Oct-08	26
Nov-08	22
Dec-08	25
Jan-09	14
Feb-09	19
Mar-09	26
Apr-09	29
May-09	22
Jun-09	30
Jul-09	19
Aug-09	24
Sep-09	32
Oct-09	24
Nov-09	15
Dec-09	28
Jan-10	12
Feb-10	21
Mar-10	15
Apr-10	23
May-10	26
Jun-10	31
Jul-10	30
Aug-10	20
Sep-10	35
Oct-10	29
Nov-10	29
Dec-10	20
Jan-11	15
Feb-11	21
Mar-11	24
Apr-11	20
May-11	17
Jun-11	28
Jul-11	23
Aug-11	28
Sep-11	26
Oct-11	24
Nov-11	22
Dec-11	20
Jan-12	17
Feb-12	21
Mar-12	24
Apr-12	23
May-12	18
Jun-12	18
Jul-12	29
Aug-12	18
Sep-12	33
Oct-12	28
Nov-12	20
Dec-12	23
Jan-13	24
Feb-13	24
Mar-13	11
Apr-13	24
May-13	28
Jun-13	24
Jul-13	24
Aug-13	16
Sep-13	32
Oct-13	22
Nov-13	22
Dec-13	18
Jan-14	17
Feb-14	15
Mar-14	20
Apr-14	25
May-14	20
Jun-14	24
Jul-14	17
Aug-14	12
Sep-14	22
Oct-14	16
Nov-14	13
Dec-14	13
Jan-15	24
Feb-15	21
Mar-15	22
Apr-15	20
May-15	17
Jun-15	15
Jul-15	15
Aug-15	17
Sep-15	15
Oct-15	19
Nov-15	21
Dec-15	26
