# Supplementary material for: Time-series analysis of geographically specific monthly number of newly registered cases of active tuberculosis in Japan
Source: PLoS One. 2019 Mar 18;14(3):e0213856. doi: 10.1371/journal.pone.0213856 (PMC6422277; doi:10.1371/journal.pone.0213856)
Supplement: S1 Dataset — (ZIP) [file pone.0213856.s001.zip › S1 Dataset/Number of active TB for 47 prefectures/16_TB_TOYOAMA.txt]

Jan-98	36
Feb-98	27
Mar-98	29
Apr-98	29
May-98	26
Jun-98	26
Jul-98	22
Aug-98	26
Sep-98	34
Oct-98	48
Nov-98	24
Dec-98	23
Jan-99	21
Feb-99	30
Mar-99	33
Apr-99	32
May-99	32
Jun-99	24
Jul-99	39
Aug-99	28
Sep-99	41
Oct-99	28
Nov-99	26
Dec-99	20
Jan-00	34
Feb-00	32
Mar-00	30
Apr-00	20
May-00	28
Jun-00	34
Jul-00	18
Aug-00	27
Sep-00	33
Oct-00	18
Nov-00	26
Dec-00	23
Jan-01	16
Feb-01	25
Mar-01	21
Apr-01	21
May-01	22
Jun-01	20
Jul-01	25
Aug-01	28
Sep-01	25
Oct-01	24
Nov-01	25
Dec-01	20
Jan-02	10
Feb-02	26
Mar-02	20
Apr-02	19
May-02	20
Jun-02	28
Jul-02	25
Aug-02	32
Sep-02	23
Oct-02	28
Nov-02	16
Dec-02	17
Jan-03	15
Feb-03	13
Mar-03	12
Apr-03	15
May-03	23
Jun-03	21
Jul-03	19
Aug-03	22
Sep-03	16
Oct-03	23
Nov-03	14
Dec-03	19
Jan-04	21
Feb-04	22
Mar-04	16
Apr-04	22
May-04	23
Jun-04	13
Jul-04	25
Aug-04	18
Sep-04	13
Oct-04	10
Nov-04	15
Dec-04	19
Jan-05	13
Feb-05	15
Mar-05	9
Apr-05	15
May-05	22
Jun-05	17
Jul-05	23
Aug-05	15
Sep-05	21
Oct-05	22
Nov-05	16
Dec-05	16
Jan-06	19
Feb-06	8
Mar-06	8
Apr-06	15
May-06	19
Jun-06	14
Jul-06	27
Aug-06	17
Sep-06	24
Oct-06	24
Nov-06	16
Dec-06	8
Jan-07	15
Feb-07	14
Mar-07	18
Apr-07	14
May-07	21
Jun-07	15
Jul-07	18
Aug-07	12
Sep-07	17
Oct-07	16
Nov-07	20
Dec-07	20
Jan-08	20
Feb-08	16
Mar-08	15
Apr-08	17
May-08	9
Jun-08	17
Jul-08	12
Aug-08	11
Sep-08	12
Oct-08	11
Nov-08	10
Dec-08	11
Jan-09	11
Feb-09	13
Mar-09	15
Apr-09	17
May-09	17
Jun-09	21
Jul-09	9
Aug-09	7
Sep-09	11
Oct-09	14
Nov-09	20
Dec-09	5
Jan-10	9
Feb-10	9
Mar-10	12
Apr-10	13
May-10	9
Jun-10	9
Jul-10	17
Aug-10	21
Sep-10	12
Oct-10	9
Nov-10	8
Dec-10	16
Jan-11	7
Feb-11	10
Mar-11	16
Apr-11	11
May-11	13
Jun-11	13
Jul-11	15
Aug-11	12
Sep-11	22
Oct-11	11
Nov-11	18
Dec-11	10
Jan-12	11
Feb-12	12
Mar-12	12
Apr-12	16
May-12	7
Jun-12	13
Jul-12	9
Aug-12	15
Sep-12	12
Oct-12	13
Nov-12	9
Dec-12	11
Jan-13	9
Feb-13	9
Mar-13	14
Apr-13	10
May-13	8
Jun-13	15
Jul-13	25
Aug-13	11
Sep-13	10
Oct-13	15
Nov-13	10
Dec-13	16
Jan-14	8
Feb-14	10
Mar-14	9
Apr-14	7
May-14	9
Jun-14	8
Jul-14	17
Aug-14	10
Sep-14	11
Oct-14	17
Nov-14	15
Dec-14	10
Jan-15	9
Feb-15	7
Mar-15	13
Apr-15	10
May-15	13
Jun-15	15
Jul-15	11
Aug-15	9
Sep-15	11
Oct-15	9
Nov-15	9
Dec-15	9
