# Supplementary material for: Time-series analysis of geographically specific monthly number of newly registered cases of active tuberculosis in Japan
Source: PLoS One. 2019 Mar 18;14(3):e0213856. doi: 10.1371/journal.pone.0213856 (PMC6422277; doi:10.1371/journal.pone.0213856)
Supplement: S1 Dataset — (ZIP) [file pone.0213856.s001.zip › S1 Dataset/Number of active TB for 47 prefectures/17_TB_ISHIKAWA.txt]

Jan-98	20
Feb-98	23
Mar-98	30
Apr-98	20
May-98	28
Jun-98	27
Jul-98	37
Aug-98	30
Sep-98	18
Oct-98	35
Nov-98	37
Dec-98	21
Jan-99	22
Feb-99	21
Mar-99	15
Apr-99	37
May-99	24
Jun-99	31
Jul-99	31
Aug-99	43
Sep-99	37
Oct-99	30
Nov-99	47
Dec-99	38
Jan-00	29
Feb-00	24
Mar-00	17
Apr-00	24
May-00	36
Jun-00	21
Jul-00	33
Aug-00	32
Sep-00	22
Oct-00	33
Nov-00	23
Dec-00	19
Jan-01	22
Feb-01	8
Mar-01	26
Apr-01	19
May-01	30
Jun-01	22
Jul-01	23
Aug-01	27
Sep-01	24
Oct-01	22
Nov-01	31
Dec-01	13
Jan-02	16
Feb-02	12
Mar-02	14
Apr-02	16
May-02	18
Jun-02	22
Jul-02	20
Aug-02	29
Sep-02	18
Oct-02	23
Nov-02	14
Dec-02	24
Jan-03	19
Feb-03	18
Mar-03	27
Apr-03	14
May-03	21
Jun-03	24
Jul-03	20
Aug-03	18
Sep-03	13
Oct-03	20
Nov-03	20
Dec-03	25
Jan-04	19
Feb-04	9
Mar-04	21
Apr-04	25
May-04	9
Jun-04	13
Jul-04	13
Aug-04	21
Sep-04	22
Oct-04	22
Nov-04	29
Dec-04	31
Jan-05	18
Feb-05	18
Mar-05	18
Apr-05	16
May-05	18
Jun-05	22
Jul-05	16
Aug-05	17
Sep-05	14
Oct-05	20
Nov-05	15
Dec-05	13
Jan-06	15
Feb-06	13
Mar-06	29
Apr-06	22
May-06	17
Jun-06	15
Jul-06	8
Aug-06	17
Sep-06	10
Oct-06	20
Nov-06	12
Dec-06	12
Jan-07	18
Feb-07	7
Mar-07	18
Apr-07	23
May-07	20
Jun-07	11
Jul-07	14
Aug-07	20
Sep-07	16
Oct-07	15
Nov-07	21
Dec-07	19
Jan-08	8
Feb-08	16
Mar-08	15
Apr-08	15
May-08	18
Jun-08	18
Jul-08	13
Aug-08	12
Sep-08	7
Oct-08	20
Nov-08	11
Dec-08	17
Jan-09	13
Feb-09	17
Mar-09	7
Apr-09	13
May-09	21
Jun-09	12
Jul-09	17
Aug-09	16
Sep-09	11
Oct-09	16
Nov-09	11
Dec-09	19
Jan-10	23
Feb-10	12
Mar-10	16
Apr-10	17
May-10	16
Jun-10	19
Jul-10	14
Aug-10	20
Sep-10	17
Oct-10	14
Nov-10	19
Dec-10	5
Jan-11	14
Feb-11	15
Mar-11	24
Apr-11	14
May-11	20
Jun-11	14
Jul-11	15
Aug-11	13
Sep-11	15
Oct-11	12
Nov-11	17
Dec-11	17
Jan-12	9
Feb-12	8
Mar-12	11
Apr-12	12
May-12	15
Jun-12	19
Jul-12	16
Aug-12	12
Sep-12	17
Oct-12	12
Nov-12	14
Dec-12	16
Jan-13	10
Feb-13	8
Mar-13	7
Apr-13	9
May-13	19
Jun-13	15
Jul-13	13
Aug-13	19
Sep-13	14
Oct-13	15
Nov-13	11
Dec-13	12
Jan-14	9
Feb-14	11
Mar-14	13
Apr-14	9
May-14	22
Jun-14	11
Jul-14	15
Aug-14	10
Sep-14	11
Oct-14	16
Nov-14	12
Dec-14	10
Jan-15	17
Feb-15	12
Mar-15	14
Apr-15	15
May-15	8
Jun-15	22
Jul-15	16
Aug-15	11
Sep-15	8
Oct-15	15
Nov-15	7
Dec-15	4
