# Supplementary material for: Time-series analysis of geographically specific monthly number of newly registered cases of active tuberculosis in Japan
Source: PLoS One. 2019 Mar 18;14(3):e0213856. doi: 10.1371/journal.pone.0213856 (PMC6422277; doi:10.1371/journal.pone.0213856)
Supplement: S1 Dataset — (ZIP) [file pone.0213856.s001.zip › S1 Dataset/Number of active TB for 47 prefectures/18_TB_FUKUI.txt]

216	2
1998/1/31	15
1998/2/28	12
1998/3/31	13
1998/4/30	15
1998/5/31	11
1998/6/30	18
1998/7/31	27
1998/8/31	10
1998/9/30	17
1998/10/31	12
1998/11/30	11
1998/12/31	12
1999/1/31	8
1999/2/28	14
1999/3/31	19
1999/4/30	16
1999/5/31	12
1999/6/30	21
1999/7/31	17
1999/8/31	14
1999/9/30	21
1999/10/31	18
1999/11/30	26
1999/12/31	25
2000/1/31	11
2000/2/29	11
2000/3/31	20
2000/4/30	20
2000/5/31	20
2000/6/30	22
2000/7/31	29
2000/8/31	21
2000/9/30	11
2000/10/31	19
2000/11/30	13
2000/12/31	22
2001/1/31	18
2001/2/28	15
2001/3/31	12
2001/4/30	9
2001/5/31	14
2001/6/30	19
2001/7/31	16
2001/8/31	12
2001/9/30	18
2001/10/31	17
2001/11/30	18
2001/12/31	12
2002/1/31	15
2002/2/28	12
2002/3/31	8
2002/4/30	13
2002/5/31	18
2002/6/30	10
2002/7/31	15
2002/8/31	20
2002/9/30	10
2002/10/31	12
2002/11/30	12
2002/12/31	17
2003/1/31	9
2003/2/28	8
2003/3/31	11
2003/4/30	11
2003/5/31	17
2003/6/30	22
2003/7/31	13
2003/8/31	14
2003/9/30	15
2003/10/31	13
2003/11/30	13
2003/12/31	12
2004/1/31	12
2004/2/29	6
2004/3/31	14
2004/4/30	15
2004/5/31	11
2004/6/30	10
2004/7/31	21
2004/8/31	19
2004/9/30	19
2004/10/31	10
2004/11/30	14
2004/12/31	9
2005/1/31	14
2005/2/28	12
2005/3/31	8
2005/4/30	7
2005/5/31	16
2005/6/30	11
2005/7/31	15
2005/8/31	14
2005/9/30	12
2005/10/31	11
2005/11/30	11
2005/12/31	8
2006/1/31	9
2006/2/28	15
2006/3/31	11
2006/4/30	14
2006/5/31	12
2006/6/30	13
2006/7/31	13
2006/8/31	18
2006/9/30	9
2006/10/31	11
2006/11/30	6
2006/12/31	10
2007/1/31	11
2007/2/28	15
2007/3/31	6
2007/4/30	16
2007/5/31	10
2007/6/30	3
2007/7/31	16
2007/8/31	13
2007/9/30	15
2007/10/31	11
2007/11/30	13
2007/12/31	7
2008/1/31	11
2008/2/29	12
2008/3/31	6
2008/4/30	16
2008/5/31	8
2008/6/30	4
2008/7/31	12
2008/8/31	15
2008/9/30	9
2008/10/31	11
2008/11/30	8
2008/12/31	6
2009/1/31	6
2009/2/28	7
2009/3/31	15
2009/4/30	11
2009/5/31	13
2009/6/30	16
2009/7/31	12
2009/8/31	12
2009/9/30	9
2009/10/31	10
2009/11/30	8
2009/12/31	7
2010/1/31	8
2010/2/28	5
2010/3/31	12
2010/4/30	11
2010/5/31	9
2010/6/30	11
2010/7/31	13
2010/8/31	11
2010/9/30	7
2010/10/31	6
2010/11/30	12
2010/12/31	10
2011/1/31	7
2011/2/28	9
2011/3/31	14
2011/4/30	15
2011/5/31	17
2011/6/30	7
2011/7/31	5
2011/8/31	13
2011/9/30	9
2011/10/31	10
2011/11/30	8
2011/12/31	10
2012/1/31	8
2012/2/29	8
2012/3/31	7
2012/4/30	4
2012/5/31	9
2012/6/30	7
2012/7/31	11
2012/8/31	6
2012/9/30	8
2012/10/31	12
2012/11/30	5
2012/12/31	14
2013/1/31	10
2013/2/28	4
2013/3/31	13
2013/4/30	7
2013/5/31	8
2013/6/30	11
2013/7/31	11
2013/8/31	4
2013/9/30	11
2013/10/31	7
2013/11/30	7
2013/12/31	16
2014/1/31	6
2014/2/28	2
2014/3/31	9
2014/4/30	14
2014/5/31	9
2014/6/30	9
2014/7/31	7
2014/8/31	13
2014/9/30	14
2014/10/31	11
2014/11/30	7
2014/12/31	7
2015/1/31	6
2015/2/28	6
2015/3/31	7
2015/4/30	3
2015/5/31	6
2015/6/30	6
2015/7/31	6
2015/8/31	7
2015/9/30	6
2015/10/31	5
2015/11/30	5
2015/12/31	9
