# Supplementary material for: Time-series analysis of geographically specific monthly number of newly registered cases of active tuberculosis in Japan
Source: PLoS One. 2019 Mar 18;14(3):e0213856. doi: 10.1371/journal.pone.0213856 (PMC6422277; doi:10.1371/journal.pone.0213856)
Supplement: S1 Dataset — (ZIP) [file pone.0213856.s001.zip › S1 Dataset/Number of active TB for 47 prefectures/19_TB_YAMANASHI.txt]

Jan-98	19
Feb-98	15
Mar-98	11
Apr-98	14
May-98	12
Jun-98	21
Jul-98	19
Aug-98	17
Sep-98	21
Oct-98	20
Nov-98	10
Dec-98	16
Jan-99	10
Feb-99	11
Mar-99	10
Apr-99	16
May-99	9
Jun-99	15
Jul-99	28
Aug-99	17
Sep-99	22
Oct-99	18
Nov-99	13
Dec-99	21
Jan-00	20
Feb-00	14
Mar-00	11
Apr-00	12
May-00	18
Jun-00	13
Jul-00	16
Aug-00	9
Sep-00	18
Oct-00	14
Nov-00	10
Dec-00	12
Jan-01	8
Feb-01	14
Mar-01	11
Apr-01	11
May-01	14
Jun-01	12
Jul-01	14
Aug-01	17
Sep-01	7
Oct-01	15
Nov-01	15
Dec-01	12
Jan-02	8
Feb-02	15
Mar-02	14
Apr-02	9
May-02	9
Jun-02	11
Jul-02	15
Aug-02	11
Sep-02	10
Oct-02	12
Nov-02	14
Dec-02	8
Jan-03	4
Feb-03	6
Mar-03	10
Apr-03	11
May-03	8
Jun-03	13
Jul-03	6
Aug-03	10
Sep-03	9
Oct-03	10
Nov-03	9
Dec-03	13
Jan-04	9
Feb-04	6
Mar-04	7
Apr-04	9
May-04	9
Jun-04	10
Jul-04	7
Aug-04	14
Sep-04	9
Oct-04	7
Nov-04	10
Dec-04	11
Jan-05	10
Feb-05	5
Mar-05	16
Apr-05	10
May-05	10
Jun-05	15
Jul-05	12
Aug-05	11
Sep-05	7
Oct-05	6
Nov-05	17
Dec-05	10
Jan-06	9
Feb-06	6
Mar-06	8
Apr-06	15
May-06	10
Jun-06	12
Jul-06	5
Aug-06	6
Sep-06	11
Oct-06	11
Nov-06	11
Dec-06	11
Jan-07	8
Feb-07	9
Mar-07	10
Apr-07	9
May-07	9
Jun-07	9
Jul-07	5
Aug-07	9
Sep-07	6
Oct-07	11
Nov-07	14
Dec-07	6
Jan-08	12
Feb-08	10
Mar-08	8
Apr-08	13
May-08	12
Jun-08	7
Jul-08	3
Aug-08	6
Sep-08	5
Oct-08	9
Nov-08	4
Dec-08	9
Jan-09	6
Feb-09	3
Mar-09	11
Apr-09	13
May-09	10
Jun-09	9
Jul-09	11
Aug-09	4
Sep-09	8
Oct-09	3
Nov-09	9
Dec-09	8
Jan-10	7
Feb-10	13
Mar-10	7
Apr-10	8
May-10	6
Jun-10	14
Jul-10	10
Aug-10	10
Sep-10	12
Oct-10	11
Nov-10	16
Dec-10	16
Jan-11	4
Feb-11	3
Mar-11	13
Apr-11	8
May-11	15
Jun-11	7
Jul-11	10
Aug-11	11
Sep-11	6
Oct-11	7
Nov-11	8
Dec-11	5
Jan-12	6
Feb-12	7
Mar-12	9
Apr-12	10
May-12	6
Jun-12	13
Jul-12	9
Aug-12	9
Sep-12	3
Oct-12	11
Nov-12	5
Dec-12	12
Jan-13	6
Feb-13	8
Mar-13	3
Apr-13	4
May-13	4
Jun-13	6
Jul-13	9
Aug-13	5
Sep-13	5
Oct-13	3
Nov-13	5
Dec-13	7
Jan-14	2
Feb-14	3
Mar-14	6
Apr-14	7
May-14	8
Jun-14	5
Jul-14	17
Aug-14	6
Sep-14	5
Oct-14	7
Nov-14	6
Dec-14	5
Jan-15	3
Feb-15	6
Mar-15	4
Apr-15	6
May-15	6
Jun-15	11
Jul-15	6
Aug-15	6
Sep-15	2
Oct-15	7
Nov-15	8
Dec-15	8
