# Supplementary material for: Time-series analysis of geographically specific monthly number of newly registered cases of active tuberculosis in Japan
Source: PLoS One. 2019 Mar 18;14(3):e0213856. doi: 10.1371/journal.pone.0213856 (PMC6422277; doi:10.1371/journal.pone.0213856)
Supplement: S1 Dataset — (ZIP) [file pone.0213856.s001.zip › S1 Dataset/Number of active TB for 47 prefectures/2_TB_AOMORI.txt]

Jan-98	47
Feb-98	32
Mar-98	30
Apr-98	35
May-98	41
Jun-98	34
Jul-98	43
Aug-98	35
Sep-98	35
Oct-98	41
Nov-98	38
Dec-98	40
Jan-99	47
Feb-99	31
Mar-99	22
Apr-99	41
May-99	40
Jun-99	34
Jul-99	58
Aug-99	50
Sep-99	37
Oct-99	42
Nov-99	34
Dec-99	36
Jan-00	41
Feb-00	38
Mar-00	36
Apr-00	35
May-00	32
Jun-00	61
Jul-00	47
Aug-00	44
Sep-00	46
Oct-00	47
Nov-00	30
Dec-00	27
Jan-01	38
Feb-01	32
Mar-01	31
Apr-01	34
May-01	38
Jun-01	29
Jul-01	28
Aug-01	28
Sep-01	25
Oct-01	32
Nov-01	20
Dec-01	41
Jan-02	21
Feb-02	19
Mar-02	29
Apr-02	28
May-02	26
Jun-02	15
Jul-02	30
Aug-02	22
Sep-02	30
Oct-02	30
Nov-02	34
Dec-02	26
Jan-03	34
Feb-03	24
Mar-03	42
Apr-03	19
May-03	29
Jun-03	28
Jul-03	35
Aug-03	26
Sep-03	26
Oct-03	33
Nov-03	28
Dec-03	24
Jan-04	34
Feb-04	18
Mar-04	27
Apr-04	21
May-04	25
Jun-04	30
Jul-04	19
Aug-04	21
Sep-04	39
Oct-04	32
Nov-04	35
Dec-04	25
Jan-05	24
Feb-05	19
Mar-05	26
Apr-05	23
May-05	30
Jun-05	28
Jul-05	21
Aug-05	24
Sep-05	29
Oct-05	16
Nov-05	19
Dec-05	22
Jan-06	22
Feb-06	21
Mar-06	32
Apr-06	24
May-06	18
Jun-06	19
Jul-06	25
Aug-06	22
Sep-06	22
Oct-06	21
Nov-06	16
Dec-06	26
Jan-07	21
Feb-07	14
Mar-07	18
Apr-07	22
May-07	21
Jun-07	22
Jul-07	15
Aug-07	20
Sep-07	11
Oct-07	24
Nov-07	22
Dec-07	22
Jan-08	19
Feb-08	28
Mar-08	20
Apr-08	39
May-08	27
Jun-08	26
Jul-08	35
Aug-08	21
Sep-08	27
Oct-08	20
Nov-08	13
Dec-08	21
Jan-09	17
Feb-09	22
Mar-09	22
Apr-09	27
May-09	20
Jun-09	15
Jul-09	27
Aug-09	18
Sep-09	18
Oct-09	13
Nov-09	21
Dec-09	18
Jan-10	15
Feb-10	12
Mar-10	14
Apr-10	11
May-10	14
Jun-10	22
Jul-10	15
Aug-10	21
Sep-10	17
Oct-10	17
Nov-10	16
Dec-10	14
Jan-11	16
Feb-11	9
Mar-11	15
Apr-11	15
May-11	19
Jun-11	18
Jul-11	17
Aug-11	14
Sep-11	19
Oct-11	19
Nov-11	18
Dec-11	19
Jan-12	14
Feb-12	15
Mar-12	16
Apr-12	14
May-12	28
Jun-12	18
Jul-12	14
Aug-12	17
Sep-12	18
Oct-12	9
Nov-12	12
Dec-12	8
Jan-13	19
Feb-13	14
Mar-13	9
Apr-13	23
May-13	13
Jun-13	15
Jul-13	12
Aug-13	12
Sep-13	15
Oct-13	10
Nov-13	14
Dec-13	20
Jan-14	10
Feb-14	14
Mar-14	13
Apr-14	20
May-14	10
Jun-14	19
Jul-14	23
Aug-14	16
Sep-14	17
Oct-14	18
Nov-14	16
Dec-14	9
Jan-15	14
Feb-15	14
Mar-15	23
Apr-15	8
May-15	16
Jun-15	18
Jul-15	16
Aug-15	12
Sep-15	20
Oct-15	13
Nov-15	12
Dec-15	16
