# Supplementary material for: Time-series analysis of geographically specific monthly number of newly registered cases of active tuberculosis in Japan
Source: PLoS One. 2019 Mar 18;14(3):e0213856. doi: 10.1371/journal.pone.0213856 (PMC6422277; doi:10.1371/journal.pone.0213856)
Supplement: S1 Dataset — (ZIP) [file pone.0213856.s001.zip › S1 Dataset/Number of active TB for 47 prefectures/20_TB_NAGANO.txt]

Jan-98	25
Feb-98	26
Mar-98	20
Apr-98	25
May-98	23
Jun-98	27
Jul-98	35
Aug-98	41
Sep-98	22
Oct-98	41
Nov-98	30
Dec-98	35
Jan-99	31
Feb-99	17
Mar-99	16
Apr-99	27
May-99	27
Jun-99	26
Jul-99	33
Aug-99	42
Sep-99	38
Oct-99	35
Nov-99	26
Dec-99	27
Jan-00	26
Feb-00	24
Mar-00	29
Apr-00	25
May-00	16
Jun-00	25
Jul-00	19
Aug-00	25
Sep-00	23
Oct-00	24
Nov-00	24
Dec-00	27
Jan-01	17
Feb-01	29
Mar-01	26
Apr-01	27
May-01	20
Jun-01	29
Jul-01	28
Aug-01	31
Sep-01	20
Oct-01	35
Nov-01	20
Dec-01	20
Jan-02	22
Feb-02	12
Mar-02	37
Apr-02	28
May-02	30
Jun-02	21
Jul-02	23
Aug-02	21
Sep-02	16
Oct-02	22
Nov-02	22
Dec-02	23
Jan-03	27
Feb-03	16
Mar-03	22
Apr-03	23
May-03	16
Jun-03	30
Jul-03	24
Aug-03	21
Sep-03	25
Oct-03	22
Nov-03	20
Dec-03	18
Jan-04	14
Feb-04	19
Mar-04	17
Apr-04	17
May-04	22
Jun-04	19
Jul-04	27
Aug-04	26
Sep-04	18
Oct-04	13
Nov-04	20
Dec-04	18
Jan-05	25
Feb-05	15
Mar-05	22
Apr-05	25
May-05	14
Jun-05	24
Jul-05	18
Aug-05	21
Sep-05	15
Oct-05	15
Nov-05	20
Dec-05	21
Jan-06	20
Feb-06	18
Mar-06	25
Apr-06	14
May-06	20
Jun-06	21
Jul-06	21
Aug-06	22
Sep-06	18
Oct-06	25
Nov-06	26
Dec-06	29
Jan-07	8
Feb-07	16
Mar-07	24
Apr-07	28
May-07	19
Jun-07	18
Jul-07	23
Aug-07	20
Sep-07	16
Oct-07	14
Nov-07	18
Dec-07	21
Jan-08	19
Feb-08	19
Mar-08	16
Apr-08	23
May-08	22
Jun-08	25
Jul-08	17
Aug-08	15
Sep-08	16
Oct-08	20
Nov-08	16
Dec-08	13
Jan-09	15
Feb-09	17
Mar-09	23
Apr-09	19
May-09	13
Jun-09	22
Jul-09	23
Aug-09	27
Sep-09	21
Oct-09	21
Nov-09	20
Dec-09	22
Jan-10	15
Feb-10	17
Mar-10	18
Apr-10	10
May-10	7
Jun-10	20
Jul-10	7
Aug-10	21
Sep-10	21
Oct-10	26
Nov-10	14
Dec-10	20
Jan-11	19
Feb-11	14
Mar-11	15
Apr-11	14
May-11	19
Jun-11	25
Jul-11	15
Aug-11	19
Sep-11	23
Oct-11	21
Nov-11	19
Dec-11	14
Jan-12	8
Feb-12	17
Mar-12	17
Apr-12	19
May-12	20
Jun-12	20
Jul-12	21
Aug-12	14
Sep-12	21
Oct-12	21
Nov-12	17
Dec-12	8
Jan-13	15
Feb-13	20
Mar-13	18
Apr-13	16
May-13	18
Jun-13	22
Jul-13	15
Aug-13	18
Sep-13	10
Oct-13	14
Nov-13	17
Dec-13	11
Jan-14	12
Feb-14	10
Mar-14	10
Apr-14	13
May-14	15
Jun-14	15
Jul-14	17
Aug-14	15
Sep-14	18
Oct-14	14
Nov-14	16
Dec-14	15
Jan-15	15
Feb-15	15
Mar-15	8
Apr-15	14
May-15	24
Jun-15	16
Jul-15	16
Aug-15	15
Sep-15	10
Oct-15	8
Nov-15	19
Dec-15	15
