# Supplementary material for: Time-series analysis of geographically specific monthly number of newly registered cases of active tuberculosis in Japan
Source: PLoS One. 2019 Mar 18;14(3):e0213856. doi: 10.1371/journal.pone.0213856 (PMC6422277; doi:10.1371/journal.pone.0213856)
Supplement: S1 Dataset — (ZIP) [file pone.0213856.s001.zip › S1 Dataset/Number of active TB for 47 prefectures/21_TB_GIFU.txt]

Jan-98	73
Feb-98	50
Mar-98	64
Apr-98	54
May-98	85
Jun-98	70
Jul-98	68
Aug-98	60
Sep-98	68
Oct-98	91
Nov-98	49
Dec-98	57
Jan-99	57
Feb-99	52
Mar-99	50
Apr-99	67
May-99	48
Jun-99	59
Jul-99	107
Aug-99	72
Sep-99	89
Oct-99	70
Nov-99	57
Dec-99	60
Jan-00	57
Feb-00	43
Mar-00	62
Apr-00	66
May-00	56
Jun-00	69
Jul-00	62
Aug-00	65
Sep-00	65
Oct-00	47
Nov-00	59
Dec-00	65
Jan-01	44
Feb-01	60
Mar-01	53
Apr-01	50
May-01	57
Jun-01	74
Jul-01	42
Aug-01	71
Sep-01	42
Oct-01	43
Nov-01	50
Dec-01	48
Jan-02	33
Feb-02	52
Mar-02	54
Apr-02	62
May-02	65
Jun-02	34
Jul-02	69
Aug-02	46
Sep-02	52
Oct-02	62
Nov-02	60
Dec-02	48
Jan-03	31
Feb-03	43
Mar-03	37
Apr-03	57
May-03	53
Jun-03	49
Jul-03	42
Aug-03	66
Sep-03	46
Oct-03	51
Nov-03	48
Dec-03	43
Jan-04	47
Feb-04	43
Mar-04	40
Apr-04	56
May-04	50
Jun-04	44
Jul-04	51
Aug-04	42
Sep-04	47
Oct-04	38
Nov-04	50
Dec-04	29
Jan-05	56
Feb-05	43
Mar-05	29
Apr-05	45
May-05	36
Jun-05	46
Jul-05	43
Aug-05	49
Sep-05	49
Oct-05	27
Nov-05	45
Dec-05	40
Jan-06	32
Feb-06	44
Mar-06	46
Apr-06	33
May-06	36
Jun-06	44
Jul-06	45
Aug-06	33
Sep-06	48
Oct-06	36
Nov-06	39
Dec-06	42
Jan-07	34
Feb-07	37
Mar-07	35
Apr-07	33
May-07	46
Jun-07	42
Jul-07	52
Aug-07	44
Sep-07	37
Oct-07	43
Nov-07	33
Dec-07	36
Jan-08	29
Feb-08	42
Mar-08	41
Apr-08	32
May-08	34
Jun-08	33
Jul-08	48
Aug-08	34
Sep-08	36
Oct-08	27
Nov-08	31
Dec-08	27
Jan-09	45
Feb-09	33
Mar-09	28
Apr-09	32
May-09	39
Jun-09	42
Jul-09	36
Aug-09	31
Sep-09	41
Oct-09	35
Nov-09	45
Dec-09	41
Jan-10	31
Feb-10	24
Mar-10	39
Apr-10	44
May-10	30
Jun-10	29
Jul-10	40
Aug-10	47
Sep-10	26
Oct-10	34
Nov-10	35
Dec-10	31
Jan-11	27
Feb-11	30
Mar-11	28
Apr-11	39
May-11	39
Jun-11	43
Jul-11	37
Aug-11	46
Sep-11	30
Oct-11	40
Nov-11	33
Dec-11	42
Jan-12	26
Feb-12	28
Mar-12	35
Apr-12	27
May-12	40
Jun-12	37
Jul-12	37
Aug-12	27
Sep-12	34
Oct-12	29
Nov-12	22
Dec-12	38
Jan-13	30
Feb-13	19
Mar-13	25
Apr-13	41
May-13	40
Jun-13	38
Jul-13	28
Aug-13	38
Sep-13	27
Oct-13	25
Nov-13	33
Dec-13	32
Jan-14	26
Feb-14	22
Mar-14	39
Apr-14	26
May-14	28
Jun-14	27
Jul-14	35
Aug-14	33
Sep-14	32
Oct-14	33
Nov-14	23
Dec-14	18
Jan-15	30
Feb-15	22
Mar-15	25
Apr-15	18
May-15	21
Jun-15	32
Jul-15	22
Aug-15	28
Sep-15	28
Oct-15	31
Nov-15	30
Dec-15	27
