# Supplementary material for: Time-series analysis of geographically specific monthly number of newly registered cases of active tuberculosis in Japan
Source: PLoS One. 2019 Mar 18;14(3):e0213856. doi: 10.1371/journal.pone.0213856 (PMC6422277; doi:10.1371/journal.pone.0213856)
Supplement: S1 Dataset — (ZIP) [file pone.0213856.s001.zip › S1 Dataset/Number of active TB for 47 prefectures/22_TB_SHIZUOKA.txt]

Jan-98	70
Feb-98	73
Mar-98	68
Apr-98	68
May-98	81
Jun-98	88
Jul-98	82
Aug-98	97
Sep-98	94
Oct-98	98
Nov-98	71
Dec-98	72
Jan-99	66
Feb-99	75
Mar-99	67
Apr-99	93
May-99	75
Jun-99	103
Jul-99	101
Aug-99	130
Sep-99	88
Oct-99	94
Nov-99	84
Dec-99	68
Jan-00	70
Feb-00	64
Mar-00	63
Apr-00	82
May-00	59
Jun-00	83
Jul-00	85
Aug-00	76
Sep-00	81
Oct-00	84
Nov-00	71
Dec-00	78
Jan-01	58
Feb-01	65
Mar-01	70
Apr-01	64
May-01	81
Jun-01	68
Jul-01	82
Aug-01	96
Sep-01	65
Oct-01	71
Nov-01	75
Dec-01	76
Jan-02	58
Feb-02	58
Mar-02	61
Apr-02	67
May-02	65
Jun-02	71
Jul-02	87
Aug-02	68
Sep-02	66
Oct-02	68
Nov-02	57
Dec-02	82
Jan-03	63
Feb-03	70
Mar-03	59
Apr-03	86
May-03	78
Jun-03	72
Jul-03	69
Aug-03	76
Sep-03	68
Oct-03	82
Nov-03	70
Dec-03	59
Jan-04	52
Feb-04	50
Mar-04	71
Apr-04	73
May-04	85
Jun-04	76
Jul-04	93
Aug-04	77
Sep-04	82
Oct-04	78
Nov-04	73
Dec-04	64
Jan-05	57
Feb-05	57
Mar-05	64
Apr-05	78
May-05	63
Jun-05	58
Jul-05	79
Aug-05	63
Sep-05	67
Oct-05	54
Nov-05	45
Dec-05	50
Jan-06	69
Feb-06	91
Mar-06	80
Apr-06	67
May-06	83
Jun-06	94
Jul-06	94
Aug-06	86
Sep-06	71
Oct-06	94
Nov-06	80
Dec-06	87
Jan-07	50
Feb-07	31
Mar-07	55
Apr-07	54
May-07	53
Jun-07	66
Jul-07	67
Aug-07	70
Sep-07	56
Oct-07	62
Nov-07	45
Dec-07	53
Jan-08	45
Feb-08	43
Mar-08	52
Apr-08	45
May-08	66
Jun-08	44
Jul-08	49
Aug-08	60
Sep-08	66
Oct-08	58
Nov-08	42
Dec-08	52
Jan-09	36
Feb-09	41
Mar-09	59
Apr-09	62
May-09	60
Jun-09	66
Jul-09	68
Aug-09	36
Sep-09	49
Oct-09	48
Nov-09	35
Dec-09	53
Jan-10	48
Feb-10	36
Mar-10	47
Apr-10	44
May-10	49
Jun-10	55
Jul-10	54
Aug-10	56
Sep-10	60
Oct-10	62
Nov-10	53
Dec-10	76
Jan-11	36
Feb-11	43
Mar-11	59
Apr-11	64
May-11	43
Jun-11	55
Jul-11	41
Aug-11	47
Sep-11	57
Oct-11	46
Nov-11	42
Dec-11	46
Jan-12	34
Feb-12	44
Mar-12	39
Apr-12	44
May-12	55
Jun-12	56
Jul-12	57
Aug-12	46
Sep-12	41
Oct-12	36
Nov-12	38
Dec-12	53
Jan-13	48
Feb-13	49
Mar-13	37
Apr-13	43
May-13	57
Jun-13	61
Jul-13	36
Aug-13	46
Sep-13	40
Oct-13	48
Nov-13	38
Dec-13	57
Jan-14	39
Feb-14	49
Mar-14	30
Apr-14	40
May-14	46
Jun-14	52
Jul-14	38
Aug-14	47
Sep-14	38
Oct-14	50
Nov-14	45
Dec-14	36
Jan-15	31
Feb-15	30
Mar-15	30
Apr-15	36
May-15	41
Jun-15	42
Jul-15	35
Aug-15	31
Sep-15	42
Oct-15	38
Nov-15	39
Dec-15	47
