# Supplementary material for: Time-series analysis of geographically specific monthly number of newly registered cases of active tuberculosis in Japan
Source: PLoS One. 2019 Mar 18;14(3):e0213856. doi: 10.1371/journal.pone.0213856 (PMC6422277; doi:10.1371/journal.pone.0213856)
Supplement: S1 Dataset — (ZIP) [file pone.0213856.s001.zip › S1 Dataset/Number of active TB for 47 prefectures/23_TB_AICHI.txt]

Jan-98	194
Feb-98	161
Mar-98	178
Apr-98	198
May-98	169
Jun-98	192
Jul-98	219
Aug-98	197
Sep-98	203
Oct-98	243
Nov-98	165
Dec-98	195
Jan-99	179
Feb-99	188
Mar-99	207
Apr-99	245
May-99	199
Jun-99	245
Jul-99	272
Aug-99	280
Sep-99	199
Oct-99	217
Nov-99	195
Dec-99	195
Jan-00	160
Feb-00	200
Mar-00	210
Apr-00	180
May-00	205
Jun-00	212
Jul-00	207
Aug-00	197
Sep-00	178
Oct-00	191
Nov-00	186
Dec-00	179
Jan-01	181
Feb-01	161
Mar-01	155
Apr-01	179
May-01	214
Jun-01	186
Jul-01	195
Aug-01	213
Sep-01	185
Oct-01	188
Nov-01	181
Dec-01	157
Jan-02	147
Feb-02	128
Mar-02	165
Apr-02	172
May-02	184
Jun-02	188
Jul-02	198
Aug-02	178
Sep-02	158
Oct-02	174
Nov-02	162
Dec-02	163
Jan-03	141
Feb-03	143
Mar-03	174
Apr-03	155
May-03	164
Jun-03	210
Jul-03	179
Aug-03	175
Sep-03	153
Oct-03	159
Nov-03	127
Dec-03	164
Jan-04	156
Feb-04	129
Mar-04	186
Apr-04	159
May-04	121
Jun-04	168
Jul-04	161
Aug-04	168
Sep-04	148
Oct-04	143
Nov-04	141
Dec-04	131
Jan-05	118
Feb-05	97
Mar-05	122
Apr-05	120
May-05	135
Jun-05	152
Jul-05	129
Aug-05	156
Sep-05	129
Oct-05	118
Nov-05	117
Dec-05	89
Jan-06	172
Feb-06	188
Mar-06	199
Apr-06	180
May-06	211
Jun-06	197
Jul-06	189
Aug-06	256
Sep-06	193
Oct-06	213
Nov-06	212
Dec-06	194
Jan-07	138
Feb-07	107
Mar-07	140
Apr-07	143
May-07	157
Jun-07	139
Jul-07	149
Aug-07	151
Sep-07	128
Oct-07	157
Nov-07	136
Dec-07	137
Jan-08	128
Feb-08	143
Mar-08	155
Apr-08	142
May-08	143
Jun-08	139
Jul-08	162
Aug-08	141
Sep-08	139
Oct-08	148
Nov-08	116
Dec-08	133
Jan-09	134
Feb-09	116
Mar-09	152
Apr-09	148
May-09	133
Jun-09	136
Jul-09	150
Aug-09	160
Sep-09	132
Oct-09	124
Nov-09	130
Dec-09	143
Jan-10	127
Feb-10	130
Mar-10	155
Apr-10	151
May-10	119
Jun-10	155
Jul-10	144
Aug-10	136
Sep-10	126
Oct-10	135
Nov-10	139
Dec-10	147
Jan-11	111
Feb-11	121
Mar-11	138
Apr-11	123
May-11	135
Jun-11	129
Jul-11	137
Aug-11	132
Sep-11	144
Oct-11	101
Nov-11	130
Dec-11	125
Jan-12	100
Feb-12	95
Mar-12	119
Apr-12	105
May-12	123
Jun-12	131
Jul-12	144
Aug-12	137
Sep-12	121
Oct-12	118
Nov-12	114
Dec-12	112
Jan-13	97
Feb-13	114
Mar-13	109
Apr-13	109
May-13	126
Jun-13	128
Jul-13	135
Aug-13	142
Sep-13	129
Oct-13	120
Nov-13	101
Dec-13	114
Jan-14	100
Feb-14	83
Mar-14	122
Apr-14	104
May-14	107
Jun-14	124
Jul-14	131
Aug-14	112
Sep-14	114
Oct-14	101
Nov-14	111
Dec-14	96
Jan-15	76
Feb-15	104
Mar-15	107
Apr-15	93
May-15	98
Jun-15	103
Jul-15	121
Aug-15	98
Sep-15	98
Oct-15	96
Nov-15	104
Dec-15	101
