# Supplementary material for: Time-series analysis of geographically specific monthly number of newly registered cases of active tuberculosis in Japan
Source: PLoS One. 2019 Mar 18;14(3):e0213856. doi: 10.1371/journal.pone.0213856 (PMC6422277; doi:10.1371/journal.pone.0213856)
Supplement: S1 Dataset — (ZIP) [file pone.0213856.s001.zip › S1 Dataset/Number of active TB for 47 prefectures/24_TB_MIE.txt]

Jan-98	49
Feb-98	35
Mar-98	41
Apr-98	36
May-98	45
Jun-98	42
Jul-98	60
Aug-98	46
Sep-98	45
Oct-98	55
Nov-98	37
Dec-98	36
Jan-99	31
Feb-99	36
Mar-99	36
Apr-99	40
May-99	35
Jun-99	53
Jul-99	54
Aug-99	68
Sep-99	38
Oct-99	44
Nov-99	54
Dec-99	62
Jan-00	43
Feb-00	39
Mar-00	46
Apr-00	37
May-00	42
Jun-00	54
Jul-00	41
Aug-00	40
Sep-00	43
Oct-00	52
Nov-00	34
Dec-00	54
Jan-01	38
Feb-01	17
Mar-01	41
Apr-01	38
May-01	37
Jun-01	34
Jul-01	46
Aug-01	38
Sep-01	38
Oct-01	46
Nov-01	48
Dec-01	44
Jan-02	26
Feb-02	40
Mar-02	34
Apr-02	41
May-02	50
Jun-02	42
Jul-02	39
Aug-02	41
Sep-02	32
Oct-02	55
Nov-02	39
Dec-02	34
Jan-03	27
Feb-03	26
Mar-03	29
Apr-03	29
May-03	56
Jun-03	42
Jul-03	38
Aug-03	24
Sep-03	38
Oct-03	38
Nov-03	32
Dec-03	27
Jan-04	24
Feb-04	16
Mar-04	35
Apr-04	33
May-04	22
Jun-04	38
Jul-04	34
Aug-04	31
Sep-04	37
Oct-04	23
Nov-04	33
Dec-04	41
Jan-05	27
Feb-05	25
Mar-05	30
Apr-05	31
May-05	23
Jun-05	43
Jul-05	24
Aug-05	27
Sep-05	29
Oct-05	26
Nov-05	23
Dec-05	42
Jan-06	23
Feb-06	26
Mar-06	32
Apr-06	29
May-06	29
Jun-06	41
Jul-06	34
Aug-06	40
Sep-06	32
Oct-06	29
Nov-06	15
Dec-06	27
Jan-07	34
Feb-07	19
Mar-07	30
Apr-07	38
May-07	27
Jun-07	22
Jul-07	37
Aug-07	30
Sep-07	19
Oct-07	25
Nov-07	28
Dec-07	33
Jan-08	19
Feb-08	19
Mar-08	43
Apr-08	25
May-08	23
Jun-08	41
Jul-08	25
Aug-08	24
Sep-08	27
Oct-08	27
Nov-08	23
Dec-08	29
Jan-09	20
Feb-09	23
Mar-09	31
Apr-09	29
May-09	26
Jun-09	34
Jul-09	29
Aug-09	30
Sep-09	24
Oct-09	21
Nov-09	18
Dec-09	27
Jan-10	26
Feb-10	21
Mar-10	21
Apr-10	23
May-10	25
Jun-10	30
Jul-10	20
Aug-10	22
Sep-10	32
Oct-10	19
Nov-10	21
Dec-10	33
Jan-11	27
Feb-11	21
Mar-11	21
Apr-11	27
May-11	17
Jun-11	23
Jul-11	16
Aug-11	29
Sep-11	23
Oct-11	22
Nov-11	26
Dec-11	28
Jan-12	18
Feb-12	21
Mar-12	21
Apr-12	27
May-12	16
Jun-12	29
Jul-12	26
Aug-12	28
Sep-12	14
Oct-12	15
Nov-12	17
Dec-12	20
Jan-13	14
Feb-13	14
Mar-13	23
Apr-13	18
May-13	20
Jun-13	32
Jul-13	16
Aug-13	21
Sep-13	18
Oct-13	15
Nov-13	26
Dec-13	22
Jan-14	19
Feb-14	17
Mar-14	11
Apr-14	19
May-14	20
Jun-14	25
Jul-14	23
Aug-14	22
Sep-14	15
Oct-14	32
Nov-14	16
Dec-14	18
Jan-15	21
Feb-15	25
Mar-15	18
Apr-15	17
May-15	23
Jun-15	18
Jul-15	22
Aug-15	16
Sep-15	31
Oct-15	8
Nov-15	27
Dec-15	18
