# Supplementary material for: Time-series analysis of geographically specific monthly number of newly registered cases of active tuberculosis in Japan
Source: PLoS One. 2019 Mar 18;14(3):e0213856. doi: 10.1371/journal.pone.0213856 (PMC6422277; doi:10.1371/journal.pone.0213856)
Supplement: S1 Dataset — (ZIP) [file pone.0213856.s001.zip › S1 Dataset/Number of active TB for 47 prefectures/25_TB_SHIGA.txt]

Jan-98	28
Feb-98	26
Mar-98	18
Apr-98	34
May-98	18
Jun-98	35
Jul-98	29
Aug-98	29
Sep-98	35
Oct-98	31
Nov-98	31
Dec-98	40
Jan-99	25
Feb-99	12
Mar-99	37
Apr-99	30
May-99	25
Jun-99	39
Jul-99	44
Aug-99	38
Sep-99	31
Oct-99	35
Nov-99	26
Dec-99	49
Jan-00	17
Feb-00	30
Mar-00	28
Apr-00	28
May-00	27
Jun-00	31
Jul-00	22
Aug-00	26
Sep-00	30
Oct-00	29
Nov-00	29
Dec-00	29
Jan-01	13
Feb-01	14
Mar-01	23
Apr-01	25
May-01	32
Jun-01	28
Jul-01	36
Aug-01	36
Sep-01	21
Oct-01	20
Nov-01	20
Dec-01	44
Jan-02	18
Feb-02	28
Mar-02	25
Apr-02	29
May-02	30
Jun-02	18
Jul-02	25
Aug-02	28
Sep-02	26
Oct-02	28
Nov-02	20
Dec-02	26
Jan-03	21
Feb-03	27
Mar-03	23
Apr-03	20
May-03	21
Jun-03	29
Jul-03	20
Aug-03	21
Sep-03	18
Oct-03	20
Nov-03	32
Dec-03	22
Jan-04	20
Feb-04	22
Mar-04	18
Apr-04	26
May-04	20
Jun-04	17
Jul-04	24
Aug-04	17
Sep-04	25
Oct-04	26
Nov-04	36
Dec-04	20
Jan-05	15
Feb-05	14
Mar-05	22
Apr-05	15
May-05	29
Jun-05	19
Jul-05	25
Aug-05	20
Sep-05	22
Oct-05	19
Nov-05	18
Dec-05	17
Jan-06	15
Feb-06	19
Mar-06	13
Apr-06	20
May-06	16
Jun-06	20
Jul-06	18
Aug-06	16
Sep-06	22
Oct-06	19
Nov-06	14
Dec-06	17
Jan-07	15
Feb-07	20
Mar-07	17
Apr-07	21
May-07	21
Jun-07	19
Jul-07	23
Aug-07	20
Sep-07	12
Oct-07	20
Nov-07	13
Dec-07	18
Jan-08	10
Feb-08	24
Mar-08	22
Apr-08	21
May-08	21
Jun-08	20
Jul-08	22
Aug-08	23
Sep-08	15
Oct-08	27
Nov-08	17
Dec-08	23
Jan-09	19
Feb-09	20
Mar-09	29
Apr-09	23
May-09	7
Jun-09	17
Jul-09	26
Aug-09	21
Sep-09	9
Oct-09	16
Nov-09	13
Dec-09	20
Jan-10	15
Feb-10	17
Mar-10	21
Apr-10	18
May-10	12
Jun-10	20
Jul-10	15
Aug-10	17
Sep-10	23
Oct-10	21
Nov-10	14
Dec-10	12
Jan-11	25
Feb-11	19
Mar-11	24
Apr-11	22
May-11	18
Jun-11	20
Jul-11	18
Aug-11	22
Sep-11	27
Oct-11	13
Nov-11	16
Dec-11	20
Jan-12	15
Feb-12	14
Mar-12	10
Apr-12	19
May-12	20
Jun-12	14
Jul-12	17
Aug-12	14
Sep-12	12
Oct-12	6
Nov-12	19
Dec-12	10
Jan-13	21
Feb-13	12
Mar-13	9
Apr-13	13
May-13	14
Jun-13	14
Jul-13	16
Aug-13	21
Sep-13	11
Oct-13	24
Nov-13	18
Dec-13	9
Jan-14	14
Feb-14	10
Mar-14	10
Apr-14	16
May-14	13
Jun-14	10
Jul-14	16
Aug-14	23
Sep-14	11
Oct-14	16
Nov-14	16
Dec-14	11
Jan-15	12
Feb-15	18
Mar-15	9
Apr-15	11
May-15	12
Jun-15	19
Jul-15	14
Aug-15	12
Sep-15	9
Oct-15	14
Nov-15	11
Dec-15	16
