# Supplementary material for: Time-series analysis of geographically specific monthly number of newly registered cases of active tuberculosis in Japan
Source: PLoS One. 2019 Mar 18;14(3):e0213856. doi: 10.1371/journal.pone.0213856 (PMC6422277; doi:10.1371/journal.pone.0213856)
Supplement: S1 Dataset — (ZIP) [file pone.0213856.s001.zip › S1 Dataset/Number of active TB for 47 prefectures/26_TB_KYOTO.txt]

Jan-98	75
Feb-98	68
Mar-98	70
Apr-98	108
May-98	90
Jun-98	111
Jul-98	95
Aug-98	79
Sep-98	79
Oct-98	103
Nov-98	73
Dec-98	78
Jan-99	57
Feb-99	64
Mar-99	84
Apr-99	83
May-99	85
Jun-99	97
Jul-99	105
Aug-99	113
Sep-99	90
Oct-99	77
Nov-99	77
Dec-99	79
Jan-00	62
Feb-00	69
Mar-00	64
Apr-00	54
May-00	81
Jun-00	82
Jul-00	69
Aug-00	73
Sep-00	79
Oct-00	60
Nov-00	56
Dec-00	57
Jan-01	72
Feb-01	49
Mar-01	59
Apr-01	63
May-01	66
Jun-01	61
Jul-01	68
Aug-01	72
Sep-01	54
Oct-01	64
Nov-01	68
Dec-01	62
Jan-02	44
Feb-02	46
Mar-02	49
Apr-02	65
May-02	58
Jun-02	69
Jul-02	89
Aug-02	70
Sep-02	66
Oct-02	66
Nov-02	66
Dec-02	74
Jan-03	63
Feb-03	49
Mar-03	70
Apr-03	62
May-03	75
Jun-03	68
Jul-03	78
Aug-03	64
Sep-03	71
Oct-03	58
Nov-03	64
Dec-03	67
Jan-04	55
Feb-04	51
Mar-04	58
Apr-04	61
May-04	50
Jun-04	72
Jul-04	60
Aug-04	52
Sep-04	51
Oct-04	54
Nov-04	58
Dec-04	53
Jan-05	120
Feb-05	165
Mar-05	145
Apr-05	175
May-05	156
Jun-05	159
Jul-05	178
Aug-05	160
Sep-05	146
Oct-05	140
Nov-05	123
Dec-05	133
Jan-06	66
Feb-06	54
Mar-06	75
Apr-06	54
May-06	55
Jun-06	79
Jul-06	65
Aug-06	63
Sep-06	61
Oct-06	73
Nov-06	41
Dec-06	55
Jan-07	33
Feb-07	40
Mar-07	52
Apr-07	49
May-07	55
Jun-07	53
Jul-07	46
Aug-07	75
Sep-07	39
Oct-07	60
Nov-07	60
Dec-07	40
Jan-08	47
Feb-08	33
Mar-08	34
Apr-08	55
May-08	60
Jun-08	34
Jul-08	47
Aug-08	43
Sep-08	46
Oct-08	42
Nov-08	36
Dec-08	55
Jan-09	42
Feb-09	34
Mar-09	60
Apr-09	50
May-09	57
Jun-09	58
Jul-09	48
Aug-09	50
Sep-09	44
Oct-09	42
Nov-09	40
Dec-09	44
Jan-10	25
Feb-10	42
Mar-10	41
Apr-10	41
May-10	38
Jun-10	43
Jul-10	57
Aug-10	47
Sep-10	40
Oct-10	43
Nov-10	41
Dec-10	43
Jan-11	35
Feb-11	40
Mar-11	33
Apr-11	41
May-11	40
Jun-11	50
Jul-11	39
Aug-11	48
Sep-11	48
Oct-11	41
Nov-11	36
Dec-11	38
Jan-12	34
Feb-12	34
Mar-12	34
Apr-12	45
May-12	41
Jun-12	43
Jul-12	36
Aug-12	42
Sep-12	45
Oct-12	43
Nov-12	38
Dec-12	39
Jan-13	31
Feb-13	42
Mar-13	35
Apr-13	51
May-13	33
Jun-13	42
Jul-13	45
Aug-13	40
Sep-13	33
Oct-13	38
Nov-13	37
Dec-13	29
Jan-14	26
Feb-14	25
Mar-14	39
Apr-14	49
May-14	42
Jun-14	47
Jul-14	49
Aug-14	48
Sep-14	43
Oct-14	45
Nov-14	36
Dec-14	49
Jan-15	41
Feb-15	30
Mar-15	23
Apr-15	44
May-15	32
Jun-15	34
Jul-15	35
Aug-15	29
Sep-15	28
Oct-15	31
Nov-15	20
Dec-15	29
