# Supplementary material for: Time-series analysis of geographically specific monthly number of newly registered cases of active tuberculosis in Japan
Source: PLoS One. 2019 Mar 18;14(3):e0213856. doi: 10.1371/journal.pone.0213856 (PMC6422277; doi:10.1371/journal.pone.0213856)
Supplement: S1 Dataset — (ZIP) [file pone.0213856.s001.zip › S1 Dataset/Number of active TB for 47 prefectures/27_TB_OSAKA.txt]

Jan-98	466
Feb-98	422
Mar-98	523
Apr-98	476
May-98	516
Jun-98	536
Jul-98	516
Aug-98	519
Sep-98	465
Oct-98	549
Nov-98	442
Dec-98	443
Jan-99	471
Feb-99	481
Mar-99	472
Apr-99	516
May-99	453
Jun-99	511
Jul-99	623
Aug-99	607
Sep-99	524
Oct-99	522
Nov-99	454
Dec-99	479
Jan-00	469
Feb-00	382
Mar-00	562
Apr-00	452
May-00	476
Jun-00	492
Jul-00	452
Aug-00	440
Sep-00	430
Oct-00	418
Nov-00	402
Dec-00	437
Jan-01	389
Feb-01	347
Mar-01	379
Apr-01	365
May-01	412
Jun-01	422
Jul-01	411
Aug-01	377
Sep-01	368
Oct-01	411
Nov-01	391
Dec-01	303
Jan-02	338
Feb-02	312
Mar-02	332
Apr-02	364
May-02	398
Jun-02	342
Jul-02	368
Aug-02	366
Sep-02	318
Oct-02	394
Nov-02	297
Dec-02	327
Jan-03	311
Feb-03	291
Mar-03	300
Apr-03	358
May-03	355
Jun-03	350
Jul-03	356
Aug-03	313
Sep-03	309
Oct-03	349
Nov-03	286
Dec-03	302
Jan-04	281
Feb-04	280
Mar-04	301
Apr-04	289
May-04	296
Jun-04	325
Jul-04	351
Aug-04	299
Sep-04	319
Oct-04	285
Nov-04	287
Dec-04	314
Jan-05	196
Feb-05	159
Mar-05	209
Apr-05	187
May-05	197
Jun-05	252
Jul-05	209
Aug-05	200
Sep-05	186
Oct-05	198
Nov-05	171
Dec-05	200
Jan-06	119
Feb-06	120
Mar-06	152
Apr-06	157
May-06	150
Jun-06	173
Jul-06	176
Aug-06	170
Sep-06	151
Oct-06	167
Nov-06	173
Dec-06	138
Jan-07	185
Feb-07	231
Mar-07	228
Apr-07	217
May-07	239
Jun-07	259
Jul-07	275
Aug-07	272
Sep-07	206
Oct-07	301
Nov-07	257
Dec-07	299
Jan-08	210
Feb-08	234
Mar-08	209
Apr-08	241
May-08	260
Jun-08	245
Jul-08	263
Aug-08	238
Sep-08	267
Oct-08	268
Nov-08	196
Dec-08	254
Jan-09	178
Feb-09	191
Mar-09	224
Apr-09	282
May-09	235
Jun-09	249
Jul-09	295
Aug-09	238
Sep-09	248
Oct-09	244
Nov-09	193
Dec-09	198
Jan-10	189
Feb-10	205
Mar-10	212
Apr-10	244
May-10	207
Jun-10	236
Jul-10	231
Aug-10	229
Sep-10	229
Oct-10	207
Nov-10	212
Dec-10	247
Jan-11	188
Feb-11	197
Mar-11	216
Apr-11	198
May-11	221
Jun-11	206
Jul-11	208
Aug-11	225
Sep-11	213
Oct-11	196
Nov-11	206
Dec-11	210
Jan-12	179
Feb-12	195
Mar-12	207
Apr-12	173
May-12	206
Jun-12	228
Jul-12	221
Aug-12	218
Sep-12	176
Oct-12	208
Nov-12	197
Dec-12	192
Jan-13	169
Feb-13	172
Mar-13	208
Apr-13	196
May-13	201
Jun-13	215
Jul-13	210
Aug-13	187
Sep-13	162
Oct-13	220
Nov-13	209
Dec-13	187
Jan-14	140
Feb-14	170
Mar-14	176
Apr-14	175
May-14	211
Jun-14	198
Jul-14	221
Aug-14	182
Sep-14	165
Oct-14	195
Nov-14	165
Dec-14	170
Jan-15	182
Feb-15	153
Mar-15	205
Apr-15	176
May-15	162
Jun-15	182
Jul-15	192
Aug-15	190
Sep-15	165
Oct-15	164
Nov-15	152
Dec-15	151
