# Supplementary material for: Time-series analysis of geographically specific monthly number of newly registered cases of active tuberculosis in Japan
Source: PLoS One. 2019 Mar 18;14(3):e0213856. doi: 10.1371/journal.pone.0213856 (PMC6422277; doi:10.1371/journal.pone.0213856)
Supplement: S1 Dataset — (ZIP) [file pone.0213856.s001.zip › S1 Dataset/Number of active TB for 47 prefectures/28_TB_HYOGO.txt]

Jan-98	172
Feb-98	191
Mar-98	215
Apr-98	206
May-98	234
Jun-98	214
Jul-98	256
Aug-98	213
Sep-98	179
Oct-98	257
Nov-98	188
Dec-98	219
Jan-99	163
Feb-99	163
Mar-99	207
Apr-99	219
May-99	216
Jun-99	229
Jul-99	320
Aug-99	247
Sep-99	222
Oct-99	222
Nov-99	230
Dec-99	214
Jan-00	159
Feb-00	183
Mar-00	225
Apr-00	197
May-00	205
Jun-00	197
Jul-00	237
Aug-00	194
Sep-00	201
Oct-00	166
Nov-00	192
Dec-00	175
Jan-01	151
Feb-01	149
Mar-01	153
Apr-01	149
May-01	191
Jun-01	220
Jul-01	183
Aug-01	203
Sep-01	146
Oct-01	167
Nov-01	186
Dec-01	170
Jan-02	131
Feb-02	124
Mar-02	138
Apr-02	158
May-02	181
Jun-02	172
Jul-02	182
Aug-02	160
Sep-02	129
Oct-02	178
Nov-02	170
Dec-02	145
Jan-03	144
Feb-03	131
Mar-03	136
Apr-03	139
May-03	166
Jun-03	148
Jul-03	162
Aug-03	180
Sep-03	133
Oct-03	171
Nov-03	121
Dec-03	125
Jan-04	127
Feb-04	115
Mar-04	126
Apr-04	174
May-04	121
Jun-04	145
Jul-04	162
Aug-04	140
Sep-04	112
Oct-04	135
Nov-04	119
Dec-04	147
Jan-05	78
Feb-05	93
Mar-05	105
Apr-05	115
May-05	115
Jun-05	127
Jul-05	123
Aug-05	113
Sep-05	87
Oct-05	89
Nov-05	87
Dec-05	78
Jan-06	75
Feb-06	109
Mar-06	86
Apr-06	101
May-06	98
Jun-06	102
Jul-06	105
Aug-06	92
Sep-06	93
Oct-06	106
Nov-06	92
Dec-06	85
Jan-07	110
Feb-07	91
Mar-07	113
Apr-07	101
May-07	92
Jun-07	119
Jul-07	118
Aug-07	118
Sep-07	102
Oct-07	108
Nov-07	99
Dec-07	100
Jan-08	81
Feb-08	104
Mar-08	94
Apr-08	98
May-08	95
Jun-08	122
Jul-08	123
Aug-08	112
Sep-08	115
Oct-08	133
Nov-08	97
Dec-08	112
Jan-09	112
Feb-09	86
Mar-09	83
Apr-09	110
May-09	117
Jun-09	93
Jul-09	112
Aug-09	124
Sep-09	100
Oct-09	109
Nov-09	93
Dec-09	87
Jan-10	86
Feb-10	80
Mar-10	91
Apr-10	108
May-10	91
Jun-10	104
Jul-10	101
Aug-10	109
Sep-10	93
Oct-10	104
Nov-10	106
Dec-10	94
Jan-11	83
Feb-11	90
Mar-11	84
Apr-11	110
May-11	113
Jun-11	117
Jul-11	88
Aug-11	104
Sep-11	91
Oct-11	82
Nov-11	89
Dec-11	89
Jan-12	90
Feb-12	84
Mar-12	101
Apr-12	92
May-12	86
Jun-12	89
Jul-12	100
Aug-12	108
Sep-12	85
Oct-12	82
Nov-12	99
Dec-12	80
Jan-13	104
Feb-13	88
Mar-13	94
Apr-13	84
May-13	82
Jun-13	101
Jul-13	90
Aug-13	100
Sep-13	73
Oct-13	123
Nov-13	76
Dec-13	83
Jan-14	89
Feb-14	57
Mar-14	69
Apr-14	113
May-14	100
Jun-14	88
Jul-14	116
Aug-14	72
Sep-14	96
Oct-14	73
Nov-14	69
Dec-14	94
Jan-15	66
Feb-15	67
Mar-15	83
Apr-15	70
May-15	73
Jun-15	87
Jul-15	99
Aug-15	77
Sep-15	81
Oct-15	68
Nov-15	84
Dec-15	90
