# Supplementary material for: Time-series analysis of geographically specific monthly number of newly registered cases of active tuberculosis in Japan
Source: PLoS One. 2019 Mar 18;14(3):e0213856. doi: 10.1371/journal.pone.0213856 (PMC6422277; doi:10.1371/journal.pone.0213856)
Supplement: S1 Dataset — (ZIP) [file pone.0213856.s001.zip › S1 Dataset/Number of active TB for 47 prefectures/29_TB_NARA.txt]

Jan-98	35
Feb-98	32
Mar-98	36
Apr-98	49
May-98	39
Jun-98	42
Jul-98	50
Aug-98	35
Sep-98	41
Oct-98	31
Nov-98	43
Dec-98	54
Jan-99	37
Feb-99	26
Mar-99	46
Apr-99	40
May-99	50
Jun-99	52
Jul-99	58
Aug-99	44
Sep-99	44
Oct-99	48
Nov-99	36
Dec-99	43
Jan-00	35
Feb-00	36
Mar-00	42
Apr-00	39
May-00	45
Jun-00	49
Jul-00	45
Aug-00	37
Sep-00	40
Oct-00	44
Nov-00	40
Dec-00	37
Jan-01	34
Feb-01	36
Mar-01	38
Apr-01	41
May-01	43
Jun-01	54
Jul-01	41
Aug-01	45
Sep-01	32
Oct-01	36
Nov-01	35
Dec-01	25
Jan-02	46
Feb-02	30
Mar-02	37
Apr-02	26
May-02	29
Jun-02	43
Jul-02	33
Aug-02	36
Sep-02	18
Oct-02	23
Nov-02	19
Dec-02	37
Jan-03	33
Feb-03	31
Mar-03	19
Apr-03	36
May-03	33
Jun-03	36
Jul-03	29
Aug-03	34
Sep-03	35
Oct-03	28
Nov-03	32
Dec-03	33
Jan-04	31
Feb-04	23
Mar-04	37
Apr-04	29
May-04	26
Jun-04	35
Jul-04	26
Aug-04	24
Sep-04	27
Oct-04	33
Nov-04	26
Dec-04	33
Jan-05	25
Feb-05	26
Mar-05	23
Apr-05	24
May-05	22
Jun-05	40
Jul-05	25
Aug-05	29
Sep-05	25
Oct-05	35
Nov-05	26
Dec-05	24
Jan-06	23
Feb-06	23
Mar-06	34
Apr-06	29
May-06	28
Jun-06	30
Jul-06	40
Aug-06	27
Sep-06	14
Oct-06	18
Nov-06	33
Dec-06	19
Jan-07	19
Feb-07	17
Mar-07	28
Apr-07	18
May-07	19
Jun-07	20
Jul-07	33
Aug-07	14
Sep-07	19
Oct-07	26
Nov-07	18
Dec-07	22
Jan-08	23
Feb-08	24
Mar-08	23
Apr-08	13
May-08	26
Jun-08	24
Jul-08	34
Aug-08	26
Sep-08	18
Oct-08	23
Nov-08	30
Dec-08	17
Jan-09	27
Feb-09	17
Mar-09	21
Apr-09	27
May-09	27
Jun-09	22
Jul-09	35
Aug-09	25
Sep-09	24
Oct-09	36
Nov-09	17
Dec-09	20
Jan-10	19
Feb-10	19
Mar-10	22
Apr-10	19
May-10	16
Jun-10	24
Jul-10	21
Aug-10	26
Sep-10	18
Oct-10	17
Nov-10	15
Dec-10	21
Jan-11	15
Feb-11	21
Mar-11	21
Apr-11	26
May-11	24
Jun-11	21
Jul-11	21
Aug-11	25
Sep-11	20
Oct-11	22
Nov-11	22
Dec-11	23
Jan-12	17
Feb-12	22
Mar-12	20
Apr-12	21
May-12	25
Jun-12	26
Jul-12	31
Aug-12	19
Sep-12	29
Oct-12	29
Nov-12	22
Dec-12	24
Jan-13	13
Feb-13	26
Mar-13	19
Apr-13	23
May-13	16
Jun-13	24
Jul-13	30
Aug-13	26
Sep-13	16
Oct-13	17
Nov-13	14
Dec-13	20
Jan-14	12
Feb-14	13
Mar-14	19
Apr-14	21
May-14	22
Jun-14	18
Jul-14	24
Aug-14	16
Sep-14	14
Oct-14	23
Nov-14	22
Dec-14	26
Jan-15	9
Feb-15	24
Mar-15	16
Apr-15	22
May-15	21
Jun-15	25
Jul-15	26
Aug-15	15
Sep-15	16
Oct-15	21
Nov-15	20
Dec-15	15
