# Supplementary material for: Time-series analysis of geographically specific monthly number of newly registered cases of active tuberculosis in Japan
Source: PLoS One. 2019 Mar 18;14(3):e0213856. doi: 10.1371/journal.pone.0213856 (PMC6422277; doi:10.1371/journal.pone.0213856)
Supplement: S1 Dataset — (ZIP) [file pone.0213856.s001.zip › S1 Dataset/Number of active TB for 47 prefectures/3_TB_IWATE.txt]

Jan-98	25
Feb-98	33
Mar-98	33
Apr-98	22
May-98	18
Jun-98	33
Jul-98	25
Aug-98	35
Sep-98	37
Oct-98	36
Nov-98	30
Dec-98	28
Jan-99	37
Feb-99	23
Mar-99	41
Apr-99	31
May-99	28
Jun-99	32
Jul-99	45
Aug-99	48
Sep-99	44
Oct-99	31
Nov-99	27
Dec-99	27
Jan-00	25
Feb-00	30
Mar-00	19
Apr-00	25
May-00	27
Jun-00	32
Jul-00	26
Aug-00	29
Sep-00	28
Oct-00	18
Nov-00	18
Dec-00	25
Jan-01	24
Feb-01	17
Mar-01	25
Apr-01	14
May-01	21
Jun-01	23
Jul-01	21
Aug-01	25
Sep-01	21
Oct-01	21
Nov-01	22
Dec-01	21
Jan-02	17
Feb-02	23
Mar-02	18
Apr-02	19
May-02	25
Jun-02	23
Jul-02	19
Aug-02	23
Sep-02	17
Oct-02	20
Nov-02	14
Dec-02	32
Jan-03	21
Feb-03	25
Mar-03	12
Apr-03	15
May-03	20
Jun-03	21
Jul-03	24
Aug-03	21
Sep-03	21
Oct-03	28
Nov-03	10
Dec-03	21
Jan-04	12
Feb-04	16
Mar-04	23
Apr-04	16
May-04	20
Jun-04	12
Jul-04	23
Aug-04	16
Sep-04	13
Oct-04	17
Nov-04	19
Dec-04	10
Jan-05	18
Feb-05	18
Mar-05	14
Apr-05	18
May-05	19
Jun-05	17
Jul-05	17
Aug-05	12
Sep-05	17
Oct-05	19
Nov-05	14
Dec-05	12
Jan-06	17
Feb-06	16
Mar-06	7
Apr-06	19
May-06	18
Jun-06	13
Jul-06	16
Aug-06	17
Sep-06	12
Oct-06	11
Nov-06	13
Dec-06	22
Jan-07	18
Feb-07	13
Mar-07	9
Apr-07	13
May-07	14
Jun-07	12
Jul-07	11
Aug-07	20
Sep-07	11
Oct-07	11
Nov-07	17
Dec-07	16
Jan-08	15
Feb-08	15
Mar-08	10
Apr-08	15
May-08	13
Jun-08	22
Jul-08	21
Aug-08	30
Sep-08	8
Oct-08	9
Nov-08	16
Dec-08	13
Jan-09	13
Feb-09	7
Mar-09	12
Apr-09	13
May-09	10
Jun-09	18
Jul-09	14
Aug-09	10
Sep-09	10
Oct-09	17
Nov-09	13
Dec-09	14
Jan-10	5
Feb-10	6
Mar-10	16
Apr-10	15
May-10	18
Jun-10	16
Jul-10	16
Aug-10	18
Sep-10	14
Oct-10	11
Nov-10	19
Dec-10	8
Jan-11	6
Feb-11	13
Mar-11	9
Apr-11	8
May-11	9
Jun-11	6
Jul-11	13
Aug-11	16
Sep-11	6
Oct-11	10
Nov-11	11
Dec-11	10
Jan-12	7
Feb-12	11
Mar-12	10
Apr-12	19
May-12	11
Jun-12	14
Jul-12	22
Aug-12	13
Sep-12	17
Oct-12	11
Nov-12	17
Dec-12	14
Jan-13	10
Feb-13	6
Mar-13	5
Apr-13	15
May-13	18
Jun-13	11
Jul-13	13
Aug-13	10
Sep-13	12
Oct-13	21
Nov-13	19
Dec-13	9
Jan-14	13
Feb-14	10
Mar-14	12
Apr-14	6
May-14	16
Jun-14	20
Jul-14	14
Aug-14	12
Sep-14	11
Oct-14	22
Nov-14	7
Dec-14	15
Jan-15	7
Feb-15	11
Mar-15	12
Apr-15	12
May-15	7
Jun-15	14
Jul-15	14
Aug-15	9
Sep-15	10
Oct-15	10
Nov-15	13
Dec-15	17
