# Supplementary material for: Time-series analysis of geographically specific monthly number of newly registered cases of active tuberculosis in Japan
Source: PLoS One. 2019 Mar 18;14(3):e0213856. doi: 10.1371/journal.pone.0213856 (PMC6422277; doi:10.1371/journal.pone.0213856)
Supplement: S1 Dataset — (ZIP) [file pone.0213856.s001.zip › S1 Dataset/Number of active TB for 47 prefectures/30_TB_WAKAYAMA.txt]

Jan-98	35
Feb-98	44
Mar-98	38
Apr-98	31
May-98	37
Jun-98	48
Jul-98	55
Aug-98	43
Sep-98	25
Oct-98	30
Nov-98	26
Dec-98	38
Jan-99	36
Feb-99	29
Mar-99	37
Apr-99	36
May-99	37
Jun-99	40
Jul-99	42
Aug-99	57
Sep-99	42
Oct-99	34
Nov-99	40
Dec-99	38
Jan-00	41
Feb-00	20
Mar-00	45
Apr-00	39
May-00	37
Jun-00	39
Jul-00	47
Aug-00	39
Sep-00	22
Oct-00	32
Nov-00	38
Dec-00	46
Jan-01	23
Feb-01	18
Mar-01	26
Apr-01	20
May-01	24
Jun-01	40
Jul-01	43
Aug-01	24
Sep-01	24
Oct-01	34
Nov-01	31
Dec-01	19
Jan-02	24
Feb-02	28
Mar-02	18
Apr-02	25
May-02	29
Jun-02	32
Jul-02	38
Aug-02	29
Sep-02	27
Oct-02	21
Nov-02	24
Dec-02	23
Jan-03	22
Feb-03	20
Mar-03	24
Apr-03	13
May-03	27
Jun-03	22
Jul-03	25
Aug-03	27
Sep-03	27
Oct-03	25
Nov-03	27
Dec-03	21
Jan-04	20
Feb-04	17
Mar-04	26
Apr-04	18
May-04	17
Jun-04	25
Jul-04	23
Aug-04	24
Sep-04	17
Oct-04	25
Nov-04	13
Dec-04	22
Jan-05	24
Feb-05	14
Mar-05	20
Apr-05	30
May-05	19
Jun-05	17
Jul-05	28
Aug-05	20
Sep-05	20
Oct-05	32
Nov-05	22
Dec-05	21
Jan-06	12
Feb-06	18
Mar-06	11
Apr-06	25
May-06	14
Jun-06	23
Jul-06	19
Aug-06	20
Sep-06	23
Oct-06	17
Nov-06	19
Dec-06	17
Jan-07	12
Feb-07	30
Mar-07	19
Apr-07	21
May-07	21
Jun-07	19
Jul-07	18
Aug-07	29
Sep-07	13
Oct-07	13
Nov-07	18
Dec-07	27
Jan-08	20
Feb-08	14
Mar-08	20
Apr-08	24
May-08	22
Jun-08	24
Jul-08	21
Aug-08	24
Sep-08	23
Oct-08	20
Nov-08	21
Dec-08	15
Jan-09	14
Feb-09	13
Mar-09	28
Apr-09	22
May-09	20
Jun-09	23
Jul-09	21
Aug-09	23
Sep-09	11
Oct-09	17
Nov-09	12
Dec-09	20
Jan-10	16
Feb-10	9
Mar-10	16
Apr-10	19
May-10	21
Jun-10	11
Jul-10	26
Aug-10	22
Sep-10	21
Oct-10	13
Nov-10	15
Dec-10	19
Jan-11	14
Feb-11	16
Mar-11	13
Apr-11	27
May-11	19
Jun-11	16
Jul-11	22
Aug-11	21
Sep-11	32
Oct-11	26
Nov-11	12
Dec-11	16
Jan-12	17
Feb-12	11
Mar-12	19
Apr-12	12
May-12	19
Jun-12	16
Jul-12	15
Aug-12	11
Sep-12	20
Oct-12	17
Nov-12	14
Dec-12	14
Jan-13	17
Feb-13	18
Mar-13	13
Apr-13	23
May-13	14
Jun-13	13
Jul-13	24
Aug-13	18
Sep-13	16
Oct-13	15
Nov-13	17
Dec-13	14
Jan-14	16
Feb-14	9
Mar-14	20
Apr-14	22
May-14	20
Jun-14	11
Jul-14	18
Aug-14	15
Sep-14	7
Oct-14	14
Nov-14	19
Dec-14	19
Jan-15	9
Feb-15	19
Mar-15	14
Apr-15	12
May-15	9
Jun-15	10
Jul-15	14
Aug-15	19
Sep-15	16
Oct-15	13
Nov-15	11
Dec-15	4
