# Supplementary material for: Time-series analysis of geographically specific monthly number of newly registered cases of active tuberculosis in Japan
Source: PLoS One. 2019 Mar 18;14(3):e0213856. doi: 10.1371/journal.pone.0213856 (PMC6422277; doi:10.1371/journal.pone.0213856)
Supplement: S1 Dataset — (ZIP) [file pone.0213856.s001.zip › S1 Dataset/Number of active TB for 47 prefectures/31_TB_TOTTORI.txt]

Jan-98	7
Feb-98	12
Mar-98	15
Apr-98	15
May-98	14
Jun-98	11
Jul-98	13
Aug-98	10
Sep-98	16
Oct-98	27
Nov-98	20
Dec-98	11
Jan-99	11
Feb-99	18
Mar-99	20
Apr-99	13
May-99	18
Jun-99	16
Jul-99	24
Aug-99	16
Sep-99	13
Oct-99	23
Nov-99	11
Dec-99	18
Jan-00	11
Feb-00	6
Mar-00	8
Apr-00	10
May-00	12
Jun-00	15
Jul-00	17
Aug-00	9
Sep-00	16
Oct-00	17
Nov-00	10
Dec-00	11
Jan-01	11
Feb-01	5
Mar-01	10
Apr-01	8
May-01	10
Jun-01	13
Jul-01	11
Aug-01	14
Sep-01	8
Oct-01	19
Nov-01	12
Dec-01	13
Jan-02	21
Feb-02	12
Mar-02	10
Apr-02	13
May-02	12
Jun-02	15
Jul-02	14
Aug-02	9
Sep-02	6
Oct-02	13
Nov-02	10
Dec-02	9
Jan-03	11
Feb-03	4
Mar-03	10
Apr-03	7
May-03	10
Jun-03	12
Jul-03	7
Aug-03	13
Sep-03	16
Oct-03	9
Nov-03	7
Dec-03	11
Jan-04	9
Feb-04	2
Mar-04	16
Apr-04	7
May-04	8
Jun-04	11
Jul-04	19
Aug-04	13
Sep-04	6
Oct-04	14
Nov-04	8
Dec-04	14
Jan-05	13
Feb-05	8
Mar-05	13
Apr-05	14
May-05	2
Jun-05	7
Jul-05	14
Aug-05	11
Sep-05	11
Oct-05	9
Nov-05	7
Dec-05	13
Jan-06	9
Feb-06	5
Mar-06	4
Apr-06	10
May-06	11
Jun-06	12
Jul-06	13
Aug-06	11
Sep-06	15
Oct-06	6
Nov-06	9
Dec-06	6
Jan-07	7
Feb-07	4
Mar-07	9
Apr-07	4
May-07	5
Jun-07	8
Jul-07	13
Aug-07	15
Sep-07	6
Oct-07	4
Nov-07	8
Dec-07	8
Jan-08	4
Feb-08	10
Mar-08	6
Apr-08	7
May-08	8
Jun-08	6
Jul-08	10
Aug-08	9
Sep-08	4
Oct-08	4
Nov-08	6
Dec-08	8
Jan-09	8
Feb-09	10
Mar-09	7
Apr-09	8
May-09	6
Jun-09	9
Jul-09	6
Aug-09	7
Sep-09	7
Oct-09	9
Nov-09	6
Dec-09	8
Jan-10	4
Feb-10	6
Mar-10	7
Apr-10	4
May-10	2
Jun-10	8
Jul-10	9
Aug-10	11
Sep-10	6
Oct-10	7
Nov-10	11
Dec-10	7
Jan-11	10
Feb-11	7
Mar-11	12
Apr-11	1
May-11	7
Jun-11	5
Jul-11	8
Aug-11	5
Sep-11	5
Oct-11	9
Nov-11	6
Dec-11	3
Jan-12	7
Feb-12	3
Mar-12	5
Apr-12	7
May-12	4
Jun-12	11
Jul-12	6
Aug-12	10
Sep-12	8
Oct-12	7
Nov-12	6
Dec-12	6
Jan-13	8
Feb-13	10
Mar-13	7
Apr-13	6
May-13	1
Jun-13	6
Jul-13	5
Aug-13	7
Sep-13	7
Oct-13	6
Nov-13	9
Dec-13	4
Jan-14	10
Feb-14	7
Mar-14	9
Apr-14	1
May-14	8
Jun-14	11
Jul-14	9
Aug-14	6
Sep-14	10
Oct-14	5
Nov-14	6
Dec-14	5
Jan-15	5
Feb-15	7
Mar-15	5
Apr-15	11
May-15	6
Jun-15	6
Jul-15	3
Aug-15	9
Sep-15	7
Oct-15	14
Nov-15	11
Dec-15	6
