# Supplementary material for: Time-series analysis of geographically specific monthly number of newly registered cases of active tuberculosis in Japan
Source: PLoS One. 2019 Mar 18;14(3):e0213856. doi: 10.1371/journal.pone.0213856 (PMC6422277; doi:10.1371/journal.pone.0213856)
Supplement: S1 Dataset — (ZIP) [file pone.0213856.s001.zip › S1 Dataset/Number of active TB for 47 prefectures/32_TB_SHIMANE.txt]

Jan-98	13
Feb-98	15
Mar-98	11
Apr-98	18
May-98	18
Jun-98	21
Jul-98	13
Aug-98	19
Sep-98	16
Oct-98	11
Nov-98	16
Dec-98	15
Jan-99	16
Feb-99	23
Mar-99	15
Apr-99	13
May-99	13
Jun-99	27
Jul-99	23
Aug-99	16
Sep-99	24
Oct-99	17
Nov-99	16
Dec-99	23
Jan-00	9
Feb-00	11
Mar-00	18
Apr-00	10
May-00	13
Jun-00	17
Jul-00	13
Aug-00	16
Sep-00	13
Oct-00	9
Nov-00	20
Dec-00	14
Jan-01	16
Feb-01	13
Mar-01	17
Apr-01	12
May-01	15
Jun-01	11
Jul-01	19
Aug-01	14
Sep-01	15
Oct-01	16
Nov-01	15
Dec-01	8
Jan-02	11
Feb-02	16
Mar-02	10
Apr-02	8
May-02	9
Jun-02	20
Jul-02	15
Aug-02	10
Sep-02	12
Oct-02	17
Nov-02	14
Dec-02	15
Jan-03	11
Feb-03	8
Mar-03	10
Apr-03	11
May-03	12
Jun-03	17
Jul-03	11
Aug-03	16
Sep-03	15
Oct-03	9
Nov-03	13
Dec-03	17
Jan-04	17
Feb-04	9
Mar-04	7
Apr-04	7
May-04	11
Jun-04	14
Jul-04	12
Aug-04	8
Sep-04	14
Oct-04	8
Nov-04	14
Dec-04	8
Jan-05	7
Feb-05	11
Mar-05	14
Apr-05	9
May-05	12
Jun-05	15
Jul-05	14
Aug-05	7
Sep-05	18
Oct-05	7
Nov-05	10
Dec-05	5
Jan-06	9
Feb-06	10
Mar-06	10
Apr-06	9
May-06	9
Jun-06	16
Jul-06	14
Aug-06	15
Sep-06	6
Oct-06	8
Nov-06	9
Dec-06	14
Jan-07	7
Feb-07	9
Mar-07	9
Apr-07	13
May-07	7
Jun-07	7
Jul-07	12
Aug-07	8
Sep-07	10
Oct-07	19
Nov-07	9
Dec-07	6
Jan-08	10
Feb-08	6
Mar-08	7
Apr-08	4
May-08	13
Jun-08	15
Jul-08	10
Aug-08	9
Sep-08	10
Oct-08	10
Nov-08	21
Dec-08	13
Jan-09	13
Feb-09	10
Mar-09	16
Apr-09	8
May-09	8
Jun-09	9
Jul-09	13
Aug-09	8
Sep-09	13
Oct-09	14
Nov-09	8
Dec-09	12
Jan-10	13
Feb-10	12
Mar-10	11
Apr-10	7
May-10	11
Jun-10	8
Jul-10	14
Aug-10	7
Sep-10	13
Oct-10	6
Nov-10	14
Dec-10	13
Jan-11	10
Feb-11	6
Mar-11	10
Apr-11	8
May-11	9
Jun-11	14
Jul-11	12
Aug-11	12
Sep-11	12
Oct-11	12
Nov-11	20
Dec-11	14
Jan-12	14
Feb-12	9
Mar-12	15
Apr-12	5
May-12	8
Jun-12	8
Jul-12	14
Aug-12	15
Sep-12	8
Oct-12	8
Nov-12	12
Dec-12	12
Jan-13	7
Feb-13	6
Mar-13	3
Apr-13	10
May-13	11
Jun-13	11
Jul-13	15
Aug-13	12
Sep-13	8
Oct-13	7
Nov-13	3
Dec-13	17
Jan-14	6
Feb-14	6
Mar-14	8
Apr-14	7
May-14	4
Jun-14	9
Jul-14	8
Aug-14	10
Sep-14	9
Oct-14	13
Nov-14	9
Dec-14	6
Jan-15	8
Feb-15	3
Mar-15	8
Apr-15	5
May-15	12
Jun-15	13
Jul-15	15
Aug-15	6
Sep-15	6
Oct-15	13
Nov-15	6
Dec-15	7
