# Supplementary material for: Time-series analysis of geographically specific monthly number of newly registered cases of active tuberculosis in Japan
Source: PLoS One. 2019 Mar 18;14(3):e0213856. doi: 10.1371/journal.pone.0213856 (PMC6422277; doi:10.1371/journal.pone.0213856)
Supplement: S1 Dataset — (ZIP) [file pone.0213856.s001.zip › S1 Dataset/Number of active TB for 47 prefectures/33_TB_OKAYAMA.txt]

Jan-98	36
Feb-98	32
Mar-98	33
Apr-98	42
May-98	41
Jun-98	49
Jul-98	50
Aug-98	63
Sep-98	61
Oct-98	55
Nov-98	43
Dec-98	26
Jan-99	38
Feb-99	30
Mar-99	46
Apr-99	42
May-99	37
Jun-99	52
Jul-99	59
Aug-99	52
Sep-99	47
Oct-99	62
Nov-99	60
Dec-99	34
Jan-00	19
Feb-00	50
Mar-00	44
Apr-00	39
May-00	50
Jun-00	53
Jul-00	51
Aug-00	50
Sep-00	39
Oct-00	60
Nov-00	46
Dec-00	43
Jan-01	44
Feb-01	27
Mar-01	40
Apr-01	33
May-01	37
Jun-01	47
Jul-01	48
Aug-01	37
Sep-01	31
Oct-01	48
Nov-01	49
Dec-01	47
Jan-02	32
Feb-02	35
Mar-02	34
Apr-02	26
May-02	45
Jun-02	44
Jul-02	42
Aug-02	41
Sep-02	24
Oct-02	40
Nov-02	37
Dec-02	41
Jan-03	31
Feb-03	26
Mar-03	40
Apr-03	27
May-03	32
Jun-03	31
Jul-03	26
Aug-03	29
Sep-03	29
Oct-03	36
Nov-03	36
Dec-03	30
Jan-04	36
Feb-04	31
Mar-04	39
Apr-04	33
May-04	28
Jun-04	42
Jul-04	36
Aug-04	21
Sep-04	43
Oct-04	30
Nov-04	33
Dec-04	32
Jan-05	16
Feb-05	22
Mar-05	29
Apr-05	29
May-05	27
Jun-05	29
Jul-05	36
Aug-05	23
Sep-05	36
Oct-05	24
Nov-05	21
Dec-05	21
Jan-06	21
Feb-06	27
Mar-06	31
Apr-06	18
May-06	26
Jun-06	33
Jul-06	30
Aug-06	27
Sep-06	28
Oct-06	30
Nov-06	33
Dec-06	24
Jan-07	32
Feb-07	27
Mar-07	29
Apr-07	32
May-07	30
Jun-07	43
Jul-07	20
Aug-07	24
Sep-07	29
Oct-07	36
Nov-07	25
Dec-07	25
Jan-08	30
Feb-08	30
Mar-08	25
Apr-08	31
May-08	25
Jun-08	30
Jul-08	32
Aug-08	25
Sep-08	35
Oct-08	26
Nov-08	17
Dec-08	28
Jan-09	26
Feb-09	18
Mar-09	22
Apr-09	39
May-09	32
Jun-09	33
Jul-09	30
Aug-09	28
Sep-09	22
Oct-09	28
Nov-09	24
Dec-09	30
Jan-10	16
Feb-10	11
Mar-10	21
Apr-10	34
May-10	27
Jun-10	32
Jul-10	23
Aug-10	22
Sep-10	23
Oct-10	25
Nov-10	23
Dec-10	26
Jan-11	15
Feb-11	25
Mar-11	27
Apr-11	22
May-11	23
Jun-11	34
Jul-11	37
Aug-11	29
Sep-11	27
Oct-11	25
Nov-11	28
Dec-11	19
Jan-12	15
Feb-12	18
Mar-12	24
Apr-12	20
May-12	32
Jun-12	29
Jul-12	28
Aug-12	20
Sep-12	20
Oct-12	33
Nov-12	23
Dec-12	21
Jan-13	18
Feb-13	20
Mar-13	14
Apr-13	19
May-13	20
Jun-13	24
Jul-13	30
Aug-13	28
Sep-13	13
Oct-13	21
Nov-13	14
Dec-13	11
Jan-14	19
Feb-14	16
Mar-14	19
Apr-14	22
May-14	13
Jun-14	25
Jul-14	20
Aug-14	29
Sep-14	24
Oct-14	20
Nov-14	21
Dec-14	26
Jan-15	17
Feb-15	15
Mar-15	13
Apr-15	11
May-15	19
Jun-15	27
Jul-15	21
Aug-15	26
Sep-15	18
Oct-15	28
Nov-15	28
Dec-15	12
