# Supplementary material for: Time-series analysis of geographically specific monthly number of newly registered cases of active tuberculosis in Japan
Source: PLoS One. 2019 Mar 18;14(3):e0213856. doi: 10.1371/journal.pone.0213856 (PMC6422277; doi:10.1371/journal.pone.0213856)
Supplement: S1 Dataset — (ZIP) [file pone.0213856.s001.zip › S1 Dataset/Number of active TB for 47 prefectures/34_TB_HIROSHIMA.txt]

Jan-98	63
Feb-98	77
Mar-98	78
Apr-98	70
May-98	75
Jun-98	69
Jul-98	80
Aug-98	77
Sep-98	60
Oct-98	70
Nov-98	41
Dec-98	67
Jan-99	51
Feb-99	47
Mar-99	71
Apr-99	68
May-99	72
Jun-99	74
Jul-99	91
Aug-99	84
Sep-99	71
Oct-99	58
Nov-99	56
Dec-99	65
Jan-00	51
Feb-00	49
Mar-00	76
Apr-00	57
May-00	53
Jun-00	54
Jul-00	70
Aug-00	64
Sep-00	62
Oct-00	57
Nov-00	62
Dec-00	83
Jan-01	63
Feb-01	72
Mar-01	50
Apr-01	52
May-01	61
Jun-01	58
Jul-01	70
Aug-01	68
Sep-01	35
Oct-01	52
Nov-01	39
Dec-01	44
Jan-02	55
Feb-02	41
Mar-02	54
Apr-02	61
May-02	58
Jun-02	68
Jul-02	60
Aug-02	46
Sep-02	41
Oct-02	64
Nov-02	39
Dec-02	41
Jan-03	57
Feb-03	35
Mar-03	37
Apr-03	54
May-03	52
Jun-03	54
Jul-03	44
Aug-03	40
Sep-03	37
Oct-03	30
Nov-03	37
Dec-03	30
Jan-04	56
Feb-04	39
Mar-04	55
Apr-04	45
May-04	28
Jun-04	40
Jul-04	44
Aug-04	45
Sep-04	30
Oct-04	35
Nov-04	43
Dec-04	37
Jan-05	35
Feb-05	46
Mar-05	39
Apr-05	63
May-05	53
Jun-05	65
Jul-05	41
Aug-05	46
Sep-05	48
Oct-05	65
Nov-05	44
Dec-05	43
Jan-06	40
Feb-06	39
Mar-06	59
Apr-06	42
May-06	56
Jun-06	50
Jul-06	63
Aug-06	53
Sep-06	53
Oct-06	39
Nov-06	54
Dec-06	40
Jan-07	26
Feb-07	32
Mar-07	38
Apr-07	39
May-07	41
Jun-07	43
Jul-07	49
Aug-07	34
Sep-07	37
Oct-07	47
Nov-07	37
Dec-07	49
Jan-08	33
Feb-08	40
Mar-08	30
Apr-08	35
May-08	40
Jun-08	50
Jul-08	49
Aug-08	41
Sep-08	40
Oct-08	42
Nov-08	32
Dec-08	43
Jan-09	37
Feb-09	40
Mar-09	33
Apr-09	49
May-09	35
Jun-09	52
Jul-09	41
Aug-09	35
Sep-09	36
Oct-09	40
Nov-09	44
Dec-09	44
Jan-10	30
Feb-10	34
Mar-10	41
Apr-10	46
May-10	35
Jun-10	44
Jul-10	38
Aug-10	43
Sep-10	40
Oct-10	33
Nov-10	31
Dec-10	40
Jan-11	38
Feb-11	30
Mar-11	42
Apr-11	42
May-11	32
Jun-11	41
Jul-11	41
Aug-11	38
Sep-11	39
Oct-11	26
Nov-11	37
Dec-11	28
Jan-12	29
Feb-12	44
Mar-12	23
Apr-12	43
May-12	45
Jun-12	31
Jul-12	31
Aug-12	26
Sep-12	33
Oct-12	31
Nov-12	36
Dec-12	39
Jan-13	27
Feb-13	28
Mar-13	34
Apr-13	43
May-13	28
Jun-13	27
Jul-13	42
Aug-13	42
Sep-13	25
Oct-13	34
Nov-13	19
Dec-13	34
Jan-14	26
Feb-14	28
Mar-14	32
Apr-14	33
May-14	36
Jun-14	39
Jul-14	31
Aug-14	28
Sep-14	36
Oct-14	30
Nov-14	37
Dec-14	30
Jan-15	17
Feb-15	22
Mar-15	25
Apr-15	31
May-15	36
Jun-15	23
Jul-15	30
Aug-15	32
Sep-15	32
Oct-15	26
Nov-15	25
Dec-15	25
