# Supplementary material for: Time-series analysis of geographically specific monthly number of newly registered cases of active tuberculosis in Japan
Source: PLoS One. 2019 Mar 18;14(3):e0213856. doi: 10.1371/journal.pone.0213856 (PMC6422277; doi:10.1371/journal.pone.0213856)
Supplement: S1 Dataset — (ZIP) [file pone.0213856.s001.zip › S1 Dataset/Number of active TB for 47 prefectures/35_TB_YAMAGUCHI.txt]

Jan-98	32
Feb-98	64
Mar-98	51
Apr-98	51
May-98	46
Jun-98	52
Jul-98	47
Aug-98	45
Sep-98	46
Oct-98	36
Nov-98	53
Dec-98	51
Jan-99	45
Feb-99	31
Mar-99	36
Apr-99	52
May-99	58
Jun-99	53
Jul-99	60
Aug-99	59
Sep-99	51
Oct-99	71
Nov-99	56
Dec-99	41
Jan-00	39
Feb-00	37
Mar-00	32
Apr-00	37
May-00	47
Jun-00	41
Jul-00	55
Aug-00	37
Sep-00	55
Oct-00	32
Nov-00	39
Dec-00	46
Jan-01	25
Feb-01	31
Mar-01	25
Apr-01	41
May-01	25
Jun-01	40
Jul-01	34
Aug-01	46
Sep-01	32
Oct-01	34
Nov-01	22
Dec-01	35
Jan-02	29
Feb-02	49
Mar-02	28
Apr-02	34
May-02	38
Jun-02	43
Jul-02	33
Aug-02	31
Sep-02	37
Oct-02	22
Nov-02	34
Dec-02	23
Jan-03	20
Feb-03	30
Mar-03	27
Apr-03	46
May-03	30
Jun-03	51
Jul-03	28
Aug-03	29
Sep-03	17
Oct-03	25
Nov-03	33
Dec-03	31
Jan-04	26
Feb-04	19
Mar-04	19
Apr-04	28
May-04	23
Jun-04	26
Jul-04	28
Aug-04	29
Sep-04	23
Oct-04	31
Nov-04	32
Dec-04	25
Jan-05	25
Feb-05	22
Mar-05	20
Apr-05	20
May-05	22
Jun-05	25
Jul-05	35
Aug-05	22
Sep-05	32
Oct-05	21
Nov-05	18
Dec-05	25
Jan-06	13
Feb-06	30
Mar-06	27
Apr-06	23
May-06	27
Jun-06	18
Jul-06	21
Aug-06	29
Sep-06	30
Oct-06	29
Nov-06	27
Dec-06	24
Jan-07	29
Feb-07	25
Mar-07	24
Apr-07	15
May-07	33
Jun-07	31
Jul-07	21
Aug-07	12
Sep-07	26
Oct-07	19
Nov-07	18
Dec-07	22
Jan-08	16
Feb-08	26
Mar-08	23
Apr-08	17
May-08	26
Jun-08	27
Jul-08	24
Aug-08	28
Sep-08	9
Oct-08	25
Nov-08	12
Dec-08	27
Jan-09	23
Feb-09	21
Mar-09	28
Apr-09	16
May-09	28
Jun-09	19
Jul-09	17
Aug-09	28
Sep-09	11
Oct-09	26
Nov-09	25
Dec-09	14
Jan-10	13
Feb-10	20
Mar-10	15
Apr-10	20
May-10	16
Jun-10	26
Jul-10	17
Aug-10	19
Sep-10	18
Oct-10	28
Nov-10	17
Dec-10	19
Jan-11	20
Feb-11	20
Mar-11	20
Apr-11	21
May-11	18
Jun-11	23
Jul-11	29
Aug-11	18
Sep-11	24
Oct-11	15
Nov-11	22
Dec-11	30
Jan-12	21
Feb-12	17
Mar-12	18
Apr-12	32
May-12	25
Jun-12	29
Jul-12	14
Aug-12	27
Sep-12	25
Oct-12	21
Nov-12	14
Dec-12	17
Jan-13	12
Feb-13	15
Mar-13	10
Apr-13	22
May-13	27
Jun-13	15
Jul-13	22
Aug-13	25
Sep-13	19
Oct-13	24
Nov-13	23
Dec-13	13
Jan-14	15
Feb-14	12
Mar-14	13
Apr-14	12
May-14	14
Jun-14	15
Jul-14	16
Aug-14	16
Sep-14	14
Oct-14	12
Nov-14	9
Dec-14	15
Jan-15	11
Feb-15	13
Mar-15	9
Apr-15	18
May-15	10
Jun-15	9
Jul-15	17
Aug-15	15
Sep-15	17
Oct-15	22
Nov-15	19
Dec-15	27
