# Supplementary material for: Time-series analysis of geographically specific monthly number of newly registered cases of active tuberculosis in Japan
Source: PLoS One. 2019 Mar 18;14(3):e0213856. doi: 10.1371/journal.pone.0213856 (PMC6422277; doi:10.1371/journal.pone.0213856)
Supplement: S1 Dataset — (ZIP) [file pone.0213856.s001.zip › S1 Dataset/Number of active TB for 47 prefectures/36_TB_TOKUSHIMA.txt]

Jan-98	28
Feb-98	24
Mar-98	35
Apr-98	22
May-98	41
Jun-98	20
Jul-98	42
Aug-98	26
Sep-98	30
Oct-98	30
Nov-98	28
Dec-98	25
Jan-99	25
Feb-99	14
Mar-99	23
Apr-99	33
May-99	19
Jun-99	25
Jul-99	29
Aug-99	42
Sep-99	32
Oct-99	33
Nov-99	38
Dec-99	32
Jan-00	25
Feb-00	27
Mar-00	22
Apr-00	31
May-00	25
Jun-00	38
Jul-00	35
Aug-00	22
Sep-00	25
Oct-00	24
Nov-00	17
Dec-00	22
Jan-01	15
Feb-01	16
Mar-01	27
Apr-01	11
May-01	27
Jun-01	33
Jul-01	26
Aug-01	25
Sep-01	21
Oct-01	24
Nov-01	30
Dec-01	21
Jan-02	15
Feb-02	16
Mar-02	16
Apr-02	32
May-02	23
Jun-02	19
Jul-02	28
Aug-02	18
Sep-02	15
Oct-02	20
Nov-02	16
Dec-02	19
Jan-03	18
Feb-03	7
Mar-03	18
Apr-03	16
May-03	7
Jun-03	25
Jul-03	20
Aug-03	19
Sep-03	19
Oct-03	26
Nov-03	16
Dec-03	14
Jan-04	12
Feb-04	16
Mar-04	11
Apr-04	15
May-04	11
Jun-04	15
Jul-04	22
Aug-04	15
Sep-04	18
Oct-04	17
Nov-04	13
Dec-04	18
Jan-05	12
Feb-05	14
Mar-05	16
Apr-05	18
May-05	13
Jun-05	17
Jul-05	20
Aug-05	19
Sep-05	15
Oct-05	15
Nov-05	13
Dec-05	23
Jan-06	13
Feb-06	15
Mar-06	18
Apr-06	12
May-06	23
Jun-06	18
Jul-06	16
Aug-06	22
Sep-06	17
Oct-06	11
Nov-06	9
Dec-06	19
Jan-07	12
Feb-07	15
Mar-07	17
Apr-07	13
May-07	20
Jun-07	13
Jul-07	13
Aug-07	13
Sep-07	13
Oct-07	20
Nov-07	14
Dec-07	14
Jan-08	9
Feb-08	11
Mar-08	13
Apr-08	16
May-08	19
Jun-08	17
Jul-08	22
Aug-08	16
Sep-08	16
Oct-08	16
Nov-08	14
Dec-08	11
Jan-09	9
Feb-09	11
Mar-09	10
Apr-09	19
May-09	12
Jun-09	16
Jul-09	12
Aug-09	16
Sep-09	12
Oct-09	10
Nov-09	14
Dec-09	14
Jan-10	10
Feb-10	8
Mar-10	11
Apr-10	15
May-10	14
Jun-10	13
Jul-10	16
Aug-10	9
Sep-10	10
Oct-10	13
Nov-10	9
Dec-10	12
Jan-11	11
Feb-11	17
Mar-11	10
Apr-11	9
May-11	16
Jun-11	12
Jul-11	14
Aug-11	18
Sep-11	20
Oct-11	18
Nov-11	21
Dec-11	18
Jan-12	14
Feb-12	9
Mar-12	10
Apr-12	14
May-12	18
Jun-12	16
Jul-12	12
Aug-12	13
Sep-12	11
Oct-12	13
Nov-12	11
Dec-12	23
Jan-13	8
Feb-13	12
Mar-13	7
Apr-13	11
May-13	14
Jun-13	7
Jul-13	16
Aug-13	15
Sep-13	7
Oct-13	11
Nov-13	11
Dec-13	12
Jan-14	6
Feb-14	12
Mar-14	14
Apr-14	8
May-14	11
Jun-14	7
Jul-14	11
Aug-14	13
Sep-14	10
Oct-14	8
Nov-14	8
Dec-14	16
Jan-15	6
Feb-15	9
Mar-15	13
Apr-15	8
May-15	5
Jun-15	6
Jul-15	7
Aug-15	10
Sep-15	13
Oct-15	11
Nov-15	6
Dec-15	12
