# Supplementary material for: Time-series analysis of geographically specific monthly number of newly registered cases of active tuberculosis in Japan
Source: PLoS One. 2019 Mar 18;14(3):e0213856. doi: 10.1371/journal.pone.0213856 (PMC6422277; doi:10.1371/journal.pone.0213856)
Supplement: S1 Dataset — (ZIP) [file pone.0213856.s001.zip › S1 Dataset/Number of active TB for 47 prefectures/37_TB_KAGAWA.txt]

Jan-98	28
Feb-98	28
Mar-98	27
Apr-98	30
May-98	38
Jun-98	33
Jul-98	29
Aug-98	34
Sep-98	30
Oct-98	26
Nov-98	29
Dec-98	40
Jan-99	22
Feb-99	23
Mar-99	30
Apr-99	33
May-99	28
Jun-99	31
Jul-99	52
Aug-99	36
Sep-99	29
Oct-99	34
Nov-99	34
Dec-99	40
Jan-00	26
Feb-00	20
Mar-00	20
Apr-00	35
May-00	31
Jun-00	22
Jul-00	32
Aug-00	31
Sep-00	26
Oct-00	42
Nov-00	34
Dec-00	31
Jan-01	17
Feb-01	22
Mar-01	24
Apr-01	21
May-01	31
Jun-01	23
Jul-01	39
Aug-01	26
Sep-01	24
Oct-01	21
Nov-01	18
Dec-01	12
Jan-02	21
Feb-02	20
Mar-02	23
Apr-02	13
May-02	28
Jun-02	20
Jul-02	20
Aug-02	30
Sep-02	18
Oct-02	30
Nov-02	22
Dec-02	26
Jan-03	21
Feb-03	21
Mar-03	18
Apr-03	24
May-03	21
Jun-03	24
Jul-03	23
Aug-03	24
Sep-03	20
Oct-03	22
Nov-03	11
Dec-03	27
Jan-04	22
Feb-04	25
Mar-04	26
Apr-04	22
May-04	15
Jun-04	18
Jul-04	15
Aug-04	11
Sep-04	19
Oct-04	17
Nov-04	11
Dec-04	20
Jan-05	21
Feb-05	16
Mar-05	29
Apr-05	28
May-05	32
Jun-05	22
Jul-05	25
Aug-05	14
Sep-05	19
Oct-05	24
Nov-05	17
Dec-05	13
Jan-06	15
Feb-06	17
Mar-06	22
Apr-06	13
May-06	20
Jun-06	26
Jul-06	20
Aug-06	12
Sep-06	18
Oct-06	23
Nov-06	13
Dec-06	19
Jan-07	17
Feb-07	5
Mar-07	15
Apr-07	17
May-07	16
Jun-07	23
Jul-07	16
Aug-07	23
Sep-07	9
Oct-07	17
Nov-07	17
Dec-07	16
Jan-08	8
Feb-08	19
Mar-08	9
Apr-08	21
May-08	24
Jun-08	16
Jul-08	15
Aug-08	22
Sep-08	21
Oct-08	15
Nov-08	17
Dec-08	22
Jan-09	17
Feb-09	16
Mar-09	17
Apr-09	24
May-09	17
Jun-09	18
Jul-09	19
Aug-09	20
Sep-09	13
Oct-09	13
Nov-09	12
Dec-09	19
Jan-10	8
Feb-10	9
Mar-10	11
Apr-10	9
May-10	11
Jun-10	14
Jul-10	19
Aug-10	14
Sep-10	13
Oct-10	15
Nov-10	15
Dec-10	14
Jan-11	17
Feb-11	8
Mar-11	10
Apr-11	9
May-11	11
Jun-11	8
Jul-11	16
Aug-11	13
Sep-11	8
Oct-11	8
Nov-11	15
Dec-11	16
Jan-12	10
Feb-12	11
Mar-12	13
Apr-12	17
May-12	15
Jun-12	9
Jul-12	20
Aug-12	13
Sep-12	7
Oct-12	18
Nov-12	14
Dec-12	19
Jan-13	10
Feb-13	17
Mar-13	13
Apr-13	19
May-13	12
Jun-13	14
Jul-13	20
Aug-13	12
Sep-13	12
Oct-13	22
Nov-13	11
Dec-13	15
Jan-14	14
Feb-14	4
Mar-14	12
Apr-14	18
May-14	17
Jun-14	11
Jul-14	12
Aug-14	21
Sep-14	21
Oct-14	16
Nov-14	14
Dec-14	11
Jan-15	17
Feb-15	9
Mar-15	15
Apr-15	9
May-15	8
Jun-15	13
Jul-15	14
Aug-15	13
Sep-15	11
Oct-15	11
Nov-15	13
Dec-15	11
