# Supplementary material for: Time-series analysis of geographically specific monthly number of newly registered cases of active tuberculosis in Japan
Source: PLoS One. 2019 Mar 18;14(3):e0213856. doi: 10.1371/journal.pone.0213856 (PMC6422277; doi:10.1371/journal.pone.0213856)
Supplement: S1 Dataset — (ZIP) [file pone.0213856.s001.zip › S1 Dataset/Number of active TB for 47 prefectures/38_TB_EHIME.txt]

Jan-98	38
Feb-98	24
Mar-98	47
Apr-98	47
May-98	28
Jun-98	43
Jul-98	37
Aug-98	38
Sep-98	35
Oct-98	40
Nov-98	27
Dec-98	49
Jan-99	22
Feb-99	27
Mar-99	38
Apr-99	46
May-99	26
Jun-99	37
Jul-99	48
Aug-99	46
Sep-99	39
Oct-99	44
Nov-99	34
Dec-99	32
Jan-00	21
Feb-00	39
Mar-00	24
Apr-00	33
May-00	33
Jun-00	32
Jul-00	46
Aug-00	30
Sep-00	29
Oct-00	46
Nov-00	38
Dec-00	28
Jan-01	30
Feb-01	22
Mar-01	28
Apr-01	18
May-01	30
Jun-01	27
Jul-01	38
Aug-01	33
Sep-01	21
Oct-01	29
Nov-01	30
Dec-01	23
Jan-02	28
Feb-02	18
Mar-02	25
Apr-02	41
May-02	31
Jun-02	22
Jul-02	35
Aug-02	25
Sep-02	31
Oct-02	37
Nov-02	18
Dec-02	30
Jan-03	21
Feb-03	23
Mar-03	28
Apr-03	25
May-03	30
Jun-03	27
Jul-03	31
Aug-03	17
Sep-03	14
Oct-03	24
Nov-03	20
Dec-03	23
Jan-04	18
Feb-04	18
Mar-04	28
Apr-04	25
May-04	17
Jun-04	22
Jul-04	29
Aug-04	24
Sep-04	22
Oct-04	16
Nov-04	24
Dec-04	28
Jan-05	22
Feb-05	19
Mar-05	24
Apr-05	20
May-05	15
Jun-05	21
Jul-05	28
Aug-05	28
Sep-05	26
Oct-05	26
Nov-05	19
Dec-05	22
Jan-06	18
Feb-06	19
Mar-06	20
Apr-06	25
May-06	22
Jun-06	25
Jul-06	25
Aug-06	27
Sep-06	19
Oct-06	24
Nov-06	20
Dec-06	25
Jan-07	20
Feb-07	20
Mar-07	17
Apr-07	21
May-07	21
Jun-07	28
Jul-07	30
Aug-07	22
Sep-07	30
Oct-07	30
Nov-07	29
Dec-07	15
Jan-08	15
Feb-08	21
Mar-08	21
Apr-08	18
May-08	19
Jun-08	19
Jul-08	23
Aug-08	15
Sep-08	12
Oct-08	27
Nov-08	17
Dec-08	13
Jan-09	12
Feb-09	20
Mar-09	18
Apr-09	29
May-09	15
Jun-09	27
Jul-09	24
Aug-09	15
Sep-09	15
Oct-09	19
Nov-09	15
Dec-09	23
Jan-10	21
Feb-10	26
Mar-10	21
Apr-10	25
May-10	16
Jun-10	36
Jul-10	18
Aug-10	30
Sep-10	25
Oct-10	22
Nov-10	11
Dec-10	25
Jan-11	19
Feb-11	12
Mar-11	19
Apr-11	19
May-11	18
Jun-11	15
Jul-11	18
Aug-11	18
Sep-11	27
Oct-11	25
Nov-11	8
Dec-11	20
Jan-12	22
Feb-12	19
Mar-12	17
Apr-12	10
May-12	14
Jun-12	18
Jul-12	18
Aug-12	16
Sep-12	15
Oct-12	19
Nov-12	10
Dec-12	11
Jan-13	11
Feb-13	10
Mar-13	12
Apr-13	15
May-13	11
Jun-13	17
Jul-13	24
Aug-13	19
Sep-13	16
Oct-13	8
Nov-13	17
Dec-13	11
Jan-14	14
Feb-14	14
Mar-14	15
Apr-14	9
May-14	17
Jun-14	14
Jul-14	16
Aug-14	17
Sep-14	19
Oct-14	22
Nov-14	17
Dec-14	14
Jan-15	16
Feb-15	15
Mar-15	22
Apr-15	14
May-15	10
Jun-15	16
Jul-15	10
Aug-15	17
Sep-15	13
Oct-15	11
Nov-15	11
Dec-15	12
