# Supplementary material for: Time-series analysis of geographically specific monthly number of newly registered cases of active tuberculosis in Japan
Source: PLoS One. 2019 Mar 18;14(3):e0213856. doi: 10.1371/journal.pone.0213856 (PMC6422277; doi:10.1371/journal.pone.0213856)
Supplement: S1 Dataset — (ZIP) [file pone.0213856.s001.zip › S1 Dataset/Number of active TB for 47 prefectures/39_TB_KOCHI.txt]

Jan-98	15
Feb-98	19
Mar-98	28
Apr-98	23
May-98	25
Jun-98	28
Jul-98	31
Aug-98	33
Sep-98	22
Oct-98	32
Nov-98	24
Dec-98	24
Jan-99	11
Feb-99	14
Mar-99	27
Apr-99	25
May-99	21
Jun-99	24
Jul-99	40
Aug-99	31
Sep-99	26
Oct-99	31
Nov-99	25
Dec-99	21
Jan-00	24
Feb-00	26
Mar-00	21
Apr-00	25
May-00	31
Jun-00	30
Jul-00	28
Aug-00	26
Sep-00	23
Oct-00	19
Nov-00	25
Dec-00	21
Jan-01	17
Feb-01	14
Mar-01	23
Apr-01	15
May-01	25
Jun-01	28
Jul-01	21
Aug-01	26
Sep-01	18
Oct-01	20
Nov-01	24
Dec-01	20
Jan-02	11
Feb-02	16
Mar-02	16
Apr-02	21
May-02	14
Jun-02	18
Jul-02	21
Aug-02	21
Sep-02	13
Oct-02	24
Nov-02	16
Dec-02	28
Jan-03	13
Feb-03	12
Mar-03	12
Apr-03	21
May-03	13
Jun-03	22
Jul-03	22
Aug-03	18
Sep-03	14
Oct-03	15
Nov-03	13
Dec-03	18
Jan-04	11
Feb-04	16
Mar-04	23
Apr-04	9
May-04	12
Jun-04	23
Jul-04	19
Aug-04	13
Sep-04	15
Oct-04	9
Nov-04	14
Dec-04	20
Jan-05	20
Feb-05	6
Mar-05	12
Apr-05	17
May-05	9
Jun-05	18
Jul-05	12
Aug-05	15
Sep-05	15
Oct-05	17
Nov-05	17
Dec-05	14
Jan-06	10
Feb-06	11
Mar-06	13
Apr-06	10
May-06	10
Jun-06	17
Jul-06	13
Aug-06	17
Sep-06	12
Oct-06	11
Nov-06	16
Dec-06	14
Jan-07	9
Feb-07	11
Mar-07	8
Apr-07	9
May-07	16
Jun-07	14
Jul-07	13
Aug-07	16
Sep-07	17
Oct-07	13
Nov-07	10
Dec-07	15
Jan-08	12
Feb-08	8
Mar-08	8
Apr-08	9
May-08	10
Jun-08	13
Jul-08	20
Aug-08	11
Sep-08	11
Oct-08	9
Nov-08	12
Dec-08	9
Jan-09	6
Feb-09	16
Mar-09	11
Apr-09	14
May-09	14
Jun-09	16
Jul-09	13
Aug-09	16
Sep-09	7
Oct-09	6
Nov-09	7
Dec-09	17
Jan-10	11
Feb-10	11
Mar-10	11
Apr-10	10
May-10	9
Jun-10	13
Jul-10	12
Aug-10	14
Sep-10	7
Oct-10	15
Nov-10	9
Dec-10	13
Jan-11	10
Feb-11	9
Mar-11	6
Apr-11	9
May-11	12
Jun-11	18
Jul-11	18
Aug-11	14
Sep-11	14
Oct-11	17
Nov-11	6
Dec-11	13
Jan-12	5
Feb-12	8
Mar-12	13
Apr-12	9
May-12	9
Jun-12	11
Jul-12	12
Aug-12	7
Sep-12	7
Oct-12	7
Nov-12	8
Dec-12	2
Jan-13	10
Feb-13	10
Mar-13	9
Apr-13	10
May-13	13
Jun-13	7
Jul-13	13
Aug-13	1
Sep-13	9
Oct-13	13
Nov-13	8
Dec-13	6
Jan-14	10
Feb-14	8
Mar-14	9
Apr-14	11
May-14	12
Jun-14	12
Jul-14	9
Aug-14	10
Sep-14	8
Oct-14	10
Nov-14	4
Dec-14	9
Jan-15	5
Feb-15	15
Mar-15	12
Apr-15	9
May-15	8
Jun-15	13
Jul-15	9
Aug-15	9
Sep-15	10
Oct-15	5
Nov-15	9
Dec-15	4
