# Supplementary material for: Time-series analysis of geographically specific monthly number of newly registered cases of active tuberculosis in Japan
Source: PLoS One. 2019 Mar 18;14(3):e0213856. doi: 10.1371/journal.pone.0213856 (PMC6422277; doi:10.1371/journal.pone.0213856)
Supplement: S1 Dataset — (ZIP) [file pone.0213856.s001.zip › S1 Dataset/Number of active TB for 47 prefectures/4_TB_MIYAGI.txt]

Jan-98	45
Feb-98	35
Mar-98	34
Apr-98	33
May-98	42
Jun-98	46
Jul-98	45
Aug-98	40
Sep-98	51
Oct-98	57
Nov-98	49
Dec-98	61
Jan-99	39
Feb-99	42
Mar-99	30
Apr-99	44
May-99	41
Jun-99	48
Jul-99	71
Aug-99	54
Sep-99	49
Oct-99	48
Nov-99	41
Dec-99	55
Jan-00	50
Feb-00	46
Mar-00	58
Apr-00	31
May-00	37
Jun-00	47
Jul-00	33
Aug-00	49
Sep-00	55
Oct-00	56
Nov-00	42
Dec-00	47
Jan-01	26
Feb-01	31
Mar-01	28
Apr-01	36
May-01	38
Jun-01	47
Jul-01	37
Aug-01	37
Sep-01	36
Oct-01	36
Nov-01	44
Dec-01	31
Jan-02	41
Feb-02	33
Mar-02	28
Apr-02	34
May-02	43
Jun-02	33
Jul-02	24
Aug-02	32
Sep-02	25
Oct-02	28
Nov-02	32
Dec-02	34
Jan-03	25
Feb-03	26
Mar-03	14
Apr-03	26
May-03	37
Jun-03	44
Jul-03	32
Aug-03	29
Sep-03	47
Oct-03	41
Nov-03	26
Dec-03	38
Jan-04	34
Feb-04	32
Mar-04	25
Apr-04	27
May-04	24
Jun-04	28
Jul-04	43
Aug-04	35
Sep-04	27
Oct-04	27
Nov-04	32
Dec-04	32
Jan-05	23
Feb-05	22
Mar-05	15
Apr-05	32
May-05	23
Jun-05	34
Jul-05	28
Aug-05	24
Sep-05	21
Oct-05	23
Nov-05	21
Dec-05	18
Jan-06	18
Feb-06	22
Mar-06	31
Apr-06	13
May-06	30
Jun-06	29
Jul-06	22
Aug-06	17
Sep-06	23
Oct-06	22
Nov-06	17
Dec-06	37
Jan-07	18
Feb-07	26
Mar-07	26
Apr-07	22
May-07	16
Jun-07	17
Jul-07	29
Aug-07	29
Sep-07	21
Oct-07	27
Nov-07	23
Dec-07	16
Jan-08	23
Feb-08	25
Mar-08	18
Apr-08	18
May-08	27
Jun-08	29
Jul-08	29
Aug-08	26
Sep-08	27
Oct-08	23
Nov-08	18
Dec-08	23
Jan-09	23
Feb-09	23
Mar-09	19
Apr-09	26
May-09	24
Jun-09	17
Jul-09	32
Aug-09	18
Sep-09	17
Oct-09	19
Nov-09	23
Dec-09	27
Jan-10	11
Feb-10	16
Mar-10	20
Apr-10	21
May-10	17
Jun-10	19
Jul-10	27
Aug-10	37
Sep-10	24
Oct-10	27
Nov-10	24
Dec-10	22
Jan-11	15
Feb-11	19
Mar-11	14
Apr-11	15
May-11	16
Jun-11	20
Jul-11	23
Aug-11	20
Sep-11	21
Oct-11	22
Nov-11	17
Dec-11	26
Jan-12	21
Feb-12	24
Mar-12	16
Apr-12	22
May-12	17
Jun-12	22
Jul-12	13
Aug-12	15
Sep-12	27
Oct-12	26
Nov-12	21
Dec-12	7
Jan-13	12
Feb-13	12
Mar-13	15
Apr-13	25
May-13	17
Jun-13	22
Jul-13	22
Aug-13	21
Sep-13	22
Oct-13	14
Nov-13	23
Dec-13	18
Jan-14	19
Feb-14	19
Mar-14	11
Apr-14	17
May-14	16
Jun-14	15
Jul-14	27
Aug-14	27
Sep-14	6
Oct-14	22
Nov-14	16
Dec-14	14
Jan-15	14
Feb-15	15
Mar-15	20
Apr-15	19
May-15	14
Jun-15	18
Jul-15	19
Aug-15	20
Sep-15	24
Oct-15	16
Nov-15	8
Dec-15	11
