# Supplementary material for: Time-series analysis of geographically specific monthly number of newly registered cases of active tuberculosis in Japan
Source: PLoS One. 2019 Mar 18;14(3):e0213856. doi: 10.1371/journal.pone.0213856 (PMC6422277; doi:10.1371/journal.pone.0213856)
Supplement: S1 Dataset — (ZIP) [file pone.0213856.s001.zip › S1 Dataset/Number of active TB for 47 prefectures/40_TB_FUKUOKA.txt]

Jan-98	95
Feb-98	115
Mar-98	133
Apr-98	174
May-98	128
Jun-98	156
Jul-98	126
Aug-98	138
Sep-98	145
Oct-98	173
Nov-98	126
Dec-98	151
Jan-99	147
Feb-99	110
Mar-99	117
Apr-99	165
May-99	143
Jun-99	180
Jul-99	201
Aug-99	196
Sep-99	146
Oct-99	148
Nov-99	147
Dec-99	145
Jan-00	106
Feb-00	120
Mar-00	136
Apr-00	157
May-00	144
Jun-00	168
Jul-00	138
Aug-00	143
Sep-00	143
Oct-00	109
Nov-00	113
Dec-00	136
Jan-01	99
Feb-01	120
Mar-01	151
Apr-01	116
May-01	148
Jun-01	153
Jul-01	125
Aug-01	144
Sep-01	116
Oct-01	146
Nov-01	105
Dec-01	130
Jan-02	107
Feb-02	97
Mar-02	118
Apr-02	135
May-02	134
Jun-02	103
Jul-02	141
Aug-02	120
Sep-02	105
Oct-02	128
Nov-02	122
Dec-02	105
Jan-03	102
Feb-03	99
Mar-03	98
Apr-03	121
May-03	112
Jun-03	126
Jul-03	141
Aug-03	111
Sep-03	124
Oct-03	126
Nov-03	106
Dec-03	132
Jan-04	116
Feb-04	112
Mar-04	97
Apr-04	120
May-04	91
Jun-04	115
Jul-04	98
Aug-04	109
Sep-04	99
Oct-04	114
Nov-04	119
Dec-04	105
Jan-05	97
Feb-05	75
Mar-05	102
Apr-05	88
May-05	106
Jun-05	95
Jul-05	97
Aug-05	91
Sep-05	103
Oct-05	83
Nov-05	77
Dec-05	91
Jan-06	75
Feb-06	74
Mar-06	81
Apr-06	82
May-06	74
Jun-06	85
Jul-06	84
Aug-06	68
Sep-06	60
Oct-06	68
Nov-06	72
Dec-06	77
Jan-07	80
Feb-07	55
Mar-07	67
Apr-07	85
May-07	107
Jun-07	95
Jul-07	101
Aug-07	101
Sep-07	84
Oct-07	80
Nov-07	83
Dec-07	88
Jan-08	79
Feb-08	84
Mar-08	93
Apr-08	97
May-08	78
Jun-08	97
Jul-08	92
Aug-08	99
Sep-08	100
Oct-08	79
Nov-08	80
Dec-08	84
Jan-09	73
Feb-09	76
Mar-09	89
Apr-09	98
May-09	94
Jun-09	92
Jul-09	114
Aug-09	63
Sep-09	72
Oct-09	69
Nov-09	71
Dec-09	81
Jan-10	67
Feb-10	65
Mar-10	72
Apr-10	85
May-10	79
Jun-10	89
Jul-10	93
Aug-10	85
Sep-10	80
Oct-10	75
Nov-10	85
Dec-10	98
Jan-11	64
Feb-11	71
Mar-11	76
Apr-11	87
May-11	72
Jun-11	79
Jul-11	72
Aug-11	99
Sep-11	81
Oct-11	74
Nov-11	84
Dec-11	79
Jan-12	64
Feb-12	79
Mar-12	64
Apr-12	69
May-12	76
Jun-12	85
Jul-12	82
Aug-12	73
Sep-12	52
Oct-12	70
Nov-12	65
Dec-12	70
Jan-13	63
Feb-13	51
Mar-13	57
Apr-13	70
May-13	75
Jun-13	67
Jul-13	84
Aug-13	73
Sep-13	74
Oct-13	65
Nov-13	75
Dec-13	62
Jan-14	38
Feb-14	63
Mar-14	71
Apr-14	45
May-14	70
Jun-14	74
Jul-14	77
Aug-14	63
Sep-14	69
Oct-14	71
Nov-14	54
Dec-14	79
Jan-15	56
Feb-15	65
Mar-15	66
Apr-15	71
May-15	69
Jun-15	93
Jul-15	65
Aug-15	54
Sep-15	56
Oct-15	50
Nov-15	58
Dec-15	70
