# Supplementary material for: Time-series analysis of geographically specific monthly number of newly registered cases of active tuberculosis in Japan
Source: PLoS One. 2019 Mar 18;14(3):e0213856. doi: 10.1371/journal.pone.0213856 (PMC6422277; doi:10.1371/journal.pone.0213856)
Supplement: S1 Dataset — (ZIP) [file pone.0213856.s001.zip › S1 Dataset/Number of active TB for 47 prefectures/41_TB_SAGA.txt]

Jan-98	26
Feb-98	20
Mar-98	19
Apr-98	15
May-98	19
Jun-98	8
Jul-98	22
Aug-98	27
Sep-98	21
Oct-98	19
Nov-98	17
Dec-98	18
Jan-99	13
Feb-99	11
Mar-99	25
Apr-99	24
May-99	23
Jun-99	33
Jul-99	25
Aug-99	33
Sep-99	25
Oct-99	24
Nov-99	20
Dec-99	19
Jan-00	14
Feb-00	15
Mar-00	15
Apr-00	20
May-00	18
Jun-00	22
Jul-00	12
Aug-00	21
Sep-00	7
Oct-00	17
Nov-00	15
Dec-00	21
Jan-01	14
Feb-01	14
Mar-01	16
Apr-01	19
May-01	21
Jun-01	18
Jul-01	11
Aug-01	10
Sep-01	19
Oct-01	16
Nov-01	13
Dec-01	21
Jan-02	14
Feb-02	17
Mar-02	20
Apr-02	19
May-02	14
Jun-02	23
Jul-02	17
Aug-02	22
Sep-02	13
Oct-02	17
Nov-02	19
Dec-02	16
Jan-03	13
Feb-03	19
Mar-03	13
Apr-03	22
May-03	19
Jun-03	12
Jul-03	16
Aug-03	17
Sep-03	17
Oct-03	21
Nov-03	14
Dec-03	13
Jan-04	14
Feb-04	19
Mar-04	20
Apr-04	18
May-04	22
Jun-04	24
Jul-04	26
Aug-04	20
Sep-04	16
Oct-04	22
Nov-04	15
Dec-04	21
Jan-05	11
Feb-05	16
Mar-05	17
Apr-05	10
May-05	24
Jun-05	20
Jul-05	17
Aug-05	23
Sep-05	15
Oct-05	17
Nov-05	12
Dec-05	17
Jan-06	8
Feb-06	11
Mar-06	9
Apr-06	12
May-06	11
Jun-06	12
Jul-06	14
Aug-06	15
Sep-06	12
Oct-06	11
Nov-06	13
Dec-06	15
Jan-07	18
Feb-07	8
Mar-07	17
Apr-07	5
May-07	19
Jun-07	14
Jul-07	21
Aug-07	17
Sep-07	9
Oct-07	24
Nov-07	9
Dec-07	11
Jan-08	13
Feb-08	15
Mar-08	9
Apr-08	12
May-08	11
Jun-08	15
Jul-08	18
Aug-08	9
Sep-08	10
Oct-08	19
Nov-08	13
Dec-08	12
Jan-09	4
Feb-09	7
Mar-09	16
Apr-09	15
May-09	12
Jun-09	18
Jul-09	12
Aug-09	10
Sep-09	15
Oct-09	19
Nov-09	7
Dec-09	9
Jan-10	9
Feb-10	9
Mar-10	13
Apr-10	23
May-10	13
Jun-10	14
Jul-10	19
Aug-10	14
Sep-10	21
Oct-10	16
Nov-10	11
Dec-10	15
Jan-11	13
Feb-11	12
Mar-11	13
Apr-11	20
May-11	15
Jun-11	14
Jul-11	12
Aug-11	6
Sep-11	19
Oct-11	18
Nov-11	11
Dec-11	15
Jan-12	9
Feb-12	7
Mar-12	10
Apr-12	5
May-12	6
Jun-12	14
Jul-12	14
Aug-12	15
Sep-12	16
Oct-12	13
Nov-12	15
Dec-12	19
Jan-13	10
Feb-13	13
Mar-13	7
Apr-13	14
May-13	14
Jun-13	12
Jul-13	22
Aug-13	13
Sep-13	8
Oct-13	11
Nov-13	11
Dec-13	14
Jan-14	12
Feb-14	7
Mar-14	7
Apr-14	8
May-14	7
Jun-14	9
Jul-14	19
Aug-14	9
Sep-14	16
Oct-14	12
Nov-14	8
Dec-14	13
Jan-15	6
Feb-15	9
Mar-15	8
Apr-15	10
May-15	22
Jun-15	13
Jul-15	15
Aug-15	10
Sep-15	8
Oct-15	18
Nov-15	2
Dec-15	14
