# Supplementary material for: Time-series analysis of geographically specific monthly number of newly registered cases of active tuberculosis in Japan
Source: PLoS One. 2019 Mar 18;14(3):e0213856. doi: 10.1371/journal.pone.0213856 (PMC6422277; doi:10.1371/journal.pone.0213856)
Supplement: S1 Dataset — (ZIP) [file pone.0213856.s001.zip › S1 Dataset/Number of active TB for 47 prefectures/42_TB_NAGASAKI.txt]

Jan-98	46
Feb-98	38
Mar-98	41
Apr-98	52
May-98	43
Jun-98	44
Jul-98	42
Aug-98	50
Sep-98	47
Oct-98	39
Nov-98	47
Dec-98	43
Jan-99	32
Feb-99	31
Mar-99	37
Apr-99	38
May-99	36
Jun-99	46
Jul-99	63
Aug-99	49
Sep-99	46
Oct-99	45
Nov-99	35
Dec-99	47
Jan-00	36
Feb-00	45
Mar-00	51
Apr-00	41
May-00	51
Jun-00	50
Jul-00	45
Aug-00	29
Sep-00	49
Oct-00	32
Nov-00	37
Dec-00	44
Jan-01	21
Feb-01	26
Mar-01	43
Apr-01	31
May-01	49
Jun-01	61
Jul-01	54
Aug-01	43
Sep-01	43
Oct-01	54
Nov-01	38
Dec-01	34
Jan-02	32
Feb-02	25
Mar-02	31
Apr-02	44
May-02	32
Jun-02	32
Jul-02	57
Aug-02	33
Sep-02	34
Oct-02	34
Nov-02	39
Dec-02	38
Jan-03	29
Feb-03	35
Mar-03	24
Apr-03	38
May-03	43
Jun-03	56
Jul-03	35
Aug-03	35
Sep-03	40
Oct-03	30
Nov-03	39
Dec-03	45
Jan-04	25
Feb-04	32
Mar-04	39
Apr-04	20
May-04	27
Jun-04	28
Jul-04	28
Aug-04	19
Sep-04	29
Oct-04	39
Nov-04	28
Dec-04	51
Jan-05	24
Feb-05	20
Mar-05	34
Apr-05	25
May-05	43
Jun-05	35
Jul-05	35
Aug-05	28
Sep-05	22
Oct-05	25
Nov-05	22
Dec-05	33
Jan-06	26
Feb-06	20
Mar-06	25
Apr-06	28
May-06	37
Jun-06	38
Jul-06	32
Aug-06	33
Sep-06	31
Oct-06	43
Nov-06	34
Dec-06	40
Jan-07	24
Feb-07	24
Mar-07	28
Apr-07	23
May-07	31
Jun-07	33
Jul-07	28
Aug-07	29
Sep-07	32
Oct-07	43
Nov-07	27
Dec-07	35
Jan-08	23
Feb-08	19
Mar-08	33
Apr-08	36
May-08	45
Jun-08	32
Jul-08	35
Aug-08	18
Sep-08	23
Oct-08	23
Nov-08	30
Dec-08	37
Jan-09	21
Feb-09	24
Mar-09	24
Apr-09	31
May-09	24
Jun-09	24
Jul-09	26
Aug-09	31
Sep-09	26
Oct-09	31
Nov-09	24
Dec-09	30
Jan-10	21
Feb-10	26
Mar-10	21
Apr-10	31
May-10	29
Jun-10	29
Jul-10	34
Aug-10	28
Sep-10	24
Oct-10	38
Nov-10	28
Dec-10	23
Jan-11	19
Feb-11	22
Mar-11	30
Apr-11	12
May-11	22
Jun-11	28
Jul-11	32
Aug-11	24
Sep-11	24
Oct-11	23
Nov-11	30
Dec-11	31
Jan-12	26
Feb-12	26
Mar-12	24
Apr-12	23
May-12	25
Jun-12	33
Jul-12	19
Aug-12	25
Sep-12	18
Oct-12	27
Nov-12	14
Dec-12	26
Jan-13	15
Feb-13	21
Mar-13	21
Apr-13	25
May-13	21
Jun-13	25
Jul-13	28
Aug-13	22
Sep-13	24
Oct-13	23
Nov-13	30
Dec-13	23
Jan-14	29
Feb-14	21
Mar-14	29
Apr-14	26
May-14	22
Jun-14	37
Jul-14	26
Aug-14	25
Sep-14	29
Oct-14	29
Nov-14	16
Dec-14	18
Jan-15	17
Feb-15	19
Mar-15	14
Apr-15	24
May-15	19
Jun-15	19
Jul-15	19
Aug-15	16
Sep-15	15
Oct-15	25
Nov-15	11
Dec-15	19
