# Supplementary material for: Time-series analysis of geographically specific monthly number of newly registered cases of active tuberculosis in Japan
Source: PLoS One. 2019 Mar 18;14(3):e0213856. doi: 10.1371/journal.pone.0213856 (PMC6422277; doi:10.1371/journal.pone.0213856)
Supplement: S1 Dataset — (ZIP) [file pone.0213856.s001.zip › S1 Dataset/Number of active TB for 47 prefectures/43_TB_KUMAMOTO.txt]

Jan-98	34
Feb-98	23
Mar-98	38
Apr-98	39
May-98	31
Jun-98	43
Jul-98	37
Aug-98	44
Sep-98	37
Oct-98	45
Nov-98	50
Dec-98	54
Jan-99	26
Feb-99	28
Mar-99	45
Apr-99	43
May-99	41
Jun-99	48
Jul-99	52
Aug-99	47
Sep-99	60
Oct-99	38
Nov-99	37
Dec-99	46
Jan-00	37
Feb-00	37
Mar-00	29
Apr-00	38
May-00	47
Jun-00	52
Jul-00	37
Aug-00	45
Sep-00	35
Oct-00	45
Nov-00	36
Dec-00	42
Jan-01	32
Feb-01	24
Mar-01	40
Apr-01	32
May-01	31
Jun-01	29
Jul-01	41
Aug-01	33
Sep-01	47
Oct-01	54
Nov-01	34
Dec-01	41
Jan-02	31
Feb-02	20
Mar-02	25
Apr-02	37
May-02	43
Jun-02	33
Jul-02	39
Aug-02	37
Sep-02	26
Oct-02	36
Nov-02	36
Dec-02	32
Jan-03	35
Feb-03	31
Mar-03	27
Apr-03	28
May-03	22
Jun-03	43
Jul-03	37
Aug-03	34
Sep-03	37
Oct-03	50
Nov-03	25
Dec-03	28
Jan-04	42
Feb-04	28
Mar-04	34
Apr-04	38
May-04	28
Jun-04	34
Jul-04	42
Aug-04	28
Sep-04	25
Oct-04	31
Nov-04	29
Dec-04	27
Jan-05	29
Feb-05	25
Mar-05	37
Apr-05	22
May-05	25
Jun-05	40
Jul-05	35
Aug-05	24
Sep-05	37
Oct-05	39
Nov-05	35
Dec-05	41
Jan-06	27
Feb-06	21
Mar-06	32
Apr-06	22
May-06	41
Jun-06	34
Jul-06	35
Aug-06	35
Sep-06	26
Oct-06	29
Nov-06	30
Dec-06	29
Jan-07	32
Feb-07	22
Mar-07	25
Apr-07	29
May-07	24
Jun-07	23
Jul-07	29
Aug-07	40
Sep-07	26
Oct-07	35
Nov-07	32
Dec-07	33
Jan-08	24
Feb-08	27
Mar-08	23
Apr-08	29
May-08	29
Jun-08	34
Jul-08	32
Aug-08	31
Sep-08	33
Oct-08	26
Nov-08	31
Dec-08	25
Jan-09	28
Feb-09	23
Mar-09	30
Apr-09	33
May-09	24
Jun-09	30
Jul-09	36
Aug-09	29
Sep-09	29
Oct-09	26
Nov-09	19
Dec-09	30
Jan-10	23
Feb-10	25
Mar-10	31
Apr-10	25
May-10	23
Jun-10	29
Jul-10	34
Aug-10	19
Sep-10	27
Oct-10	23
Nov-10	25
Dec-10	23
Jan-11	21
Feb-11	26
Mar-11	24
Apr-11	35
May-11	33
Jun-11	23
Jul-11	32
Aug-11	27
Sep-11	27
Oct-11	17
Nov-11	27
Dec-11	37
Jan-12	22
Feb-12	22
Mar-12	26
Apr-12	30
May-12	22
Jun-12	22
Jul-12	14
Aug-12	34
Sep-12	25
Oct-12	29
Nov-12	21
Dec-12	22
Jan-13	22
Feb-13	21
Mar-13	17
Apr-13	30
May-13	32
Jun-13	27
Jul-13	20
Aug-13	23
Sep-13	19
Oct-13	22
Nov-13	15
Dec-13	29
Jan-14	21
Feb-14	20
Mar-14	18
Apr-14	37
May-14	26
Jun-14	26
Jul-14	28
Aug-14	23
Sep-14	28
Oct-14	21
Nov-14	17
Dec-14	16
Jan-15	14
Feb-15	25
Mar-15	18
Apr-15	15
May-15	25
Jun-15	32
Jul-15	28
Aug-15	30
Sep-15	23
Oct-15	25
Nov-15	22
Dec-15	25
