# Supplementary material for: Time-series analysis of geographically specific monthly number of newly registered cases of active tuberculosis in Japan
Source: PLoS One. 2019 Mar 18;14(3):e0213856. doi: 10.1371/journal.pone.0213856 (PMC6422277; doi:10.1371/journal.pone.0213856)
Supplement: S1 Dataset — (ZIP) [file pone.0213856.s001.zip › S1 Dataset/Number of active TB for 47 prefectures/44_TB_OITA.txt]

Jan-98	29
Feb-98	37
Mar-98	26
Apr-98	26
May-98	34
Jun-98	35
Jul-98	52
Aug-98	33
Sep-98	30
Oct-98	37
Nov-98	33
Dec-98	47
Jan-99	17
Feb-99	39
Mar-99	37
Apr-99	38
May-99	62
Jun-99	34
Jul-99	49
Aug-99	69
Sep-99	51
Oct-99	44
Nov-99	48
Dec-99	39
Jan-00	27
Feb-00	34
Mar-00	35
Apr-00	53
May-00	48
Jun-00	51
Jul-00	40
Aug-00	25
Sep-00	27
Oct-00	35
Nov-00	28
Dec-00	42
Jan-01	32
Feb-01	26
Mar-01	21
Apr-01	27
May-01	27
Jun-01	50
Jul-01	32
Aug-01	33
Sep-01	31
Oct-01	31
Nov-01	28
Dec-01	30
Jan-02	23
Feb-02	31
Mar-02	21
Apr-02	37
May-02	32
Jun-02	28
Jul-02	31
Aug-02	25
Sep-02	30
Oct-02	25
Nov-02	32
Dec-02	28
Jan-03	24
Feb-03	9
Mar-03	25
Apr-03	24
May-03	28
Jun-03	18
Jul-03	28
Aug-03	25
Sep-03	20
Oct-03	35
Nov-03	17
Dec-03	28
Jan-04	16
Feb-04	18
Mar-04	38
Apr-04	19
May-04	27
Jun-04	24
Jul-04	21
Aug-04	35
Sep-04	21
Oct-04	17
Nov-04	15
Dec-04	24
Jan-05	25
Feb-05	16
Mar-05	20
Apr-05	24
May-05	23
Jun-05	22
Jul-05	27
Aug-05	19
Sep-05	23
Oct-05	23
Nov-05	20
Dec-05	24
Jan-06	17
Feb-06	18
Mar-06	24
Apr-06	21
May-06	23
Jun-06	25
Jul-06	21
Aug-06	25
Sep-06	25
Oct-06	39
Nov-06	12
Dec-06	26
Jan-07	17
Feb-07	17
Mar-07	21
Apr-07	16
May-07	18
Jun-07	16
Jul-07	16
Aug-07	26
Sep-07	20
Oct-07	22
Nov-07	13
Dec-07	29
Jan-08	25
Feb-08	20
Mar-08	23
Apr-08	23
May-08	31
Jun-08	29
Jul-08	23
Aug-08	29
Sep-08	21
Oct-08	23
Nov-08	17
Dec-08	22
Jan-09	17
Feb-09	22
Mar-09	31
Apr-09	27
May-09	21
Jun-09	22
Jul-09	23
Aug-09	23
Sep-09	18
Oct-09	21
Nov-09	15
Dec-09	22
Jan-10	11
Feb-10	16
Mar-10	14
Apr-10	15
May-10	17
Jun-10	27
Jul-10	25
Aug-10	26
Sep-10	20
Oct-10	16
Nov-10	24
Dec-10	20
Jan-11	22
Feb-11	13
Mar-11	21
Apr-11	17
May-11	16
Jun-11	21
Jul-11	15
Aug-11	12
Sep-11	19
Oct-11	23
Nov-11	22
Dec-11	22
Jan-12	18
Feb-12	18
Mar-12	20
Apr-12	17
May-12	23
Jun-12	19
Jul-12	10
Aug-12	20
Sep-12	14
Oct-12	9
Nov-12	23
Dec-12	16
Jan-13	16
Feb-13	20
Mar-13	28
Apr-13	18
May-13	20
Jun-13	18
Jul-13	15
Aug-13	23
Sep-13	12
Oct-13	20
Nov-13	26
Dec-13	12
Jan-14	15
Feb-14	13
Mar-14	16
Apr-14	19
May-14	15
Jun-14	20
Jul-14	22
Aug-14	17
Sep-14	14
Oct-14	17
Nov-14	21
Dec-14	14
Jan-15	14
Feb-15	17
Mar-15	18
Apr-15	17
May-15	14
Jun-15	11
Jul-15	16
Aug-15	18
Sep-15	21
Oct-15	19
Nov-15	16
Dec-15	18
