# Supplementary material for: Time-series analysis of geographically specific monthly number of newly registered cases of active tuberculosis in Japan
Source: PLoS One. 2019 Mar 18;14(3):e0213856. doi: 10.1371/journal.pone.0213856 (PMC6422277; doi:10.1371/journal.pone.0213856)
Supplement: S1 Dataset — (ZIP) [file pone.0213856.s001.zip › S1 Dataset/Number of active TB for 47 prefectures/45_TB_MIYAZAKI.txt]

Jan-98	26
Feb-98	32
Mar-98	32
Apr-98	27
May-98	35
Jun-98	37
Jul-98	35
Aug-98	45
Sep-98	27
Oct-98	50
Nov-98	25
Dec-98	30
Jan-99	35
Feb-99	26
Mar-99	32
Apr-99	24
May-99	38
Jun-99	38
Jul-99	31
Aug-99	29
Sep-99	30
Oct-99	40
Nov-99	24
Dec-99	24
Jan-00	9
Feb-00	24
Mar-00	25
Apr-00	25
May-00	32
Jun-00	27
Jul-00	31
Aug-00	28
Sep-00	39
Oct-00	38
Nov-00	25
Dec-00	35
Jan-01	16
Feb-01	23
Mar-01	40
Apr-01	20
May-01	21
Jun-01	34
Jul-01	22
Aug-01	20
Sep-01	20
Oct-01	34
Nov-01	30
Dec-01	18
Jan-02	19
Feb-02	18
Mar-02	40
Apr-02	25
May-02	35
Jun-02	32
Jul-02	35
Aug-02	30
Sep-02	30
Oct-02	27
Nov-02	23
Dec-02	21
Jan-03	13
Feb-03	12
Mar-03	19
Apr-03	21
May-03	13
Jun-03	25
Jul-03	25
Aug-03	22
Sep-03	19
Oct-03	19
Nov-03	17
Dec-03	16
Jan-04	16
Feb-04	18
Mar-04	25
Apr-04	20
May-04	14
Jun-04	19
Jul-04	17
Aug-04	22
Sep-04	18
Oct-04	14
Nov-04	17
Dec-04	19
Jan-05	8
Feb-05	19
Mar-05	18
Apr-05	16
May-05	17
Jun-05	19
Jul-05	14
Aug-05	19
Sep-05	16
Oct-05	18
Nov-05	8
Dec-05	16
Jan-06	16
Feb-06	10
Mar-06	20
Apr-06	22
May-06	15
Jun-06	15
Jul-06	11
Aug-06	24
Sep-06	11
Oct-06	27
Nov-06	13
Dec-06	18
Jan-07	19
Feb-07	14
Mar-07	9
Apr-07	11
May-07	17
Jun-07	20
Jul-07	16
Aug-07	18
Sep-07	15
Oct-07	19
Nov-07	16
Dec-07	14
Jan-08	18
Feb-08	14
Mar-08	14
Apr-08	9
May-08	17
Jun-08	22
Jul-08	21
Aug-08	15
Sep-08	11
Oct-08	19
Nov-08	14
Dec-08	19
Jan-09	20
Feb-09	13
Mar-09	18
Apr-09	20
May-09	10
Jun-09	15
Jul-09	16
Aug-09	12
Sep-09	19
Oct-09	16
Nov-09	11
Dec-09	12
Jan-10	12
Feb-10	7
Mar-10	16
Apr-10	7
May-10	16
Jun-10	15
Jul-10	12
Aug-10	13
Sep-10	17
Oct-10	11
Nov-10	9
Dec-10	17
Jan-11	19
Feb-11	18
Mar-11	16
Apr-11	8
May-11	17
Jun-11	13
Jul-11	16
Aug-11	18
Sep-11	9
Oct-11	19
Nov-11	10
Dec-11	16
Jan-12	9
Feb-12	15
Mar-12	9
Apr-12	14
May-12	9
Jun-12	14
Jul-12	16
Aug-12	14
Sep-12	20
Oct-12	19
Nov-12	11
Dec-12	20
Jan-13	13
Feb-13	19
Mar-13	11
Apr-13	16
May-13	16
Jun-13	15
Jul-13	15
Aug-13	13
Sep-13	12
Oct-13	9
Nov-13	11
Dec-13	7
Jan-14	11
Feb-14	7
Mar-14	16
Apr-14	16
May-14	11
Jun-14	10
Jul-14	17
Aug-14	13
Sep-14	23
Oct-14	13
Nov-14	23
Dec-14	9
Jan-15	12
Feb-15	16
Mar-15	4
Apr-15	16
May-15	15
Jun-15	9
Jul-15	20
Aug-15	13
Sep-15	14
Oct-15	12
Nov-15	15
Dec-15	15
