# Supplementary material for: Time-series analysis of geographically specific monthly number of newly registered cases of active tuberculosis in Japan
Source: PLoS One. 2019 Mar 18;14(3):e0213856. doi: 10.1371/journal.pone.0213856 (PMC6422277; doi:10.1371/journal.pone.0213856)
Supplement: S1 Dataset — (ZIP) [file pone.0213856.s001.zip › S1 Dataset/Number of active TB for 47 prefectures/46_TB_KAGOSHIMA.txt]

Jan-98	60
Feb-98	42
Mar-98	50
Apr-98	56
May-98	53
Jun-98	49
Jul-98	52
Aug-98	55
Sep-98	44
Oct-98	57
Nov-98	65
Dec-98	61
Jan-99	40
Feb-99	45
Mar-99	55
Apr-99	41
May-99	28
Jun-99	57
Jul-99	63
Aug-99	61
Sep-99	64
Oct-99	42
Nov-99	65
Dec-99	51
Jan-00	42
Feb-00	35
Mar-00	47
Apr-00	54
May-00	34
Jun-00	47
Jul-00	50
Aug-00	54
Sep-00	43
Oct-00	56
Nov-00	46
Dec-00	59
Jan-01	38
Feb-01	46
Mar-01	39
Apr-01	37
May-01	44
Jun-01	49
Jul-01	44
Aug-01	54
Sep-01	53
Oct-01	51
Nov-01	48
Dec-01	46
Jan-02	28
Feb-02	29
Mar-02	34
Apr-02	33
May-02	45
Jun-02	36
Jul-02	32
Aug-02	37
Sep-02	31
Oct-02	40
Nov-02	40
Dec-02	41
Jan-03	38
Feb-03	45
Mar-03	43
Apr-03	40
May-03	41
Jun-03	31
Jul-03	41
Aug-03	25
Sep-03	31
Oct-03	40
Nov-03	27
Dec-03	33
Jan-04	28
Feb-04	35
Mar-04	48
Apr-04	34
May-04	46
Jun-04	53
Jul-04	44
Aug-04	38
Sep-04	36
Oct-04	38
Nov-04	32
Dec-04	31
Jan-05	32
Feb-05	40
Mar-05	43
Apr-05	42
May-05	41
Jun-05	51
Jul-05	29
Aug-05	33
Sep-05	27
Oct-05	29
Nov-05	40
Dec-05	30
Jan-06	17
Feb-06	28
Mar-06	35
Apr-06	32
May-06	34
Jun-06	39
Jul-06	23
Aug-06	45
Sep-06	31
Oct-06	38
Nov-06	24
Dec-06	18
Jan-07	23
Feb-07	25
Mar-07	23
Apr-07	29
May-07	32
Jun-07	45
Jul-07	29
Aug-07	29
Sep-07	34
Oct-07	35
Nov-07	28
Dec-07	30
Jan-08	22
Feb-08	30
Mar-08	42
Apr-08	33
May-08	26
Jun-08	29
Jul-08	36
Aug-08	41
Sep-08	31
Oct-08	29
Nov-08	35
Dec-08	22
Jan-09	18
Feb-09	20
Mar-09	24
Apr-09	40
May-09	36
Jun-09	27
Jul-09	31
Aug-09	26
Sep-09	22
Oct-09	35
Nov-09	35
Dec-09	33
Jan-10	20
Feb-10	34
Mar-10	31
Apr-10	28
May-10	32
Jun-10	25
Jul-10	42
Aug-10	42
Sep-10	25
Oct-10	26
Nov-10	24
Dec-10	23
Jan-11	25
Feb-11	25
Mar-11	26
Apr-11	27
May-11	20
Jun-11	37
Jul-11	25
Aug-11	17
Sep-11	20
Oct-11	32
Nov-11	23
Dec-11	28
Jan-12	22
Feb-12	23
Mar-12	36
Apr-12	29
May-12	20
Jun-12	29
Jul-12	25
Aug-12	35
Sep-12	19
Oct-12	20
Nov-12	28
Dec-12	28
Jan-13	17
Feb-13	10
Mar-13	26
Apr-13	21
May-13	24
Jun-13	24
Jul-13	21
Aug-13	20
Sep-13	26
Oct-13	29
Nov-13	24
Dec-13	19
Jan-14	12
Feb-14	18
Mar-14	22
Apr-14	37
May-14	32
Jun-14	26
Jul-14	24
Aug-14	27
Sep-14	22
Oct-14	24
Nov-14	21
Dec-14	16
Jan-15	20
Feb-15	23
Mar-15	22
Apr-15	24
May-15	27
Jun-15	25
Jul-15	22
Aug-15	23
Sep-15	14
Oct-15	24
Nov-15	17
Dec-15	16
