# Supplementary material for: Time-series analysis of geographically specific monthly number of newly registered cases of active tuberculosis in Japan
Source: PLoS One. 2019 Mar 18;14(3):e0213856. doi: 10.1371/journal.pone.0213856 (PMC6422277; doi:10.1371/journal.pone.0213856)
Supplement: S1 Dataset — (ZIP) [file pone.0213856.s001.zip › S1 Dataset/Number of active TB for 47 prefectures/47_TB_OKINAWA.txt]

Jan-98	21
Feb-98	22
Mar-98	19
Apr-98	23
May-98	35
Jun-98	25
Jul-98	41
Aug-98	28
Sep-98	22
Oct-98	28
Nov-98	36
Dec-98	31
Jan-99	27
Feb-99	24
Mar-99	36
Apr-99	40
May-99	18
Jun-99	28
Jul-99	27
Aug-99	39
Sep-99	24
Oct-99	39
Nov-99	35
Dec-99	39
Jan-00	18
Feb-00	18
Mar-00	26
Apr-00	27
May-00	33
Jun-00	34
Jul-00	35
Aug-00	37
Sep-00	23
Oct-00	27
Nov-00	36
Dec-00	38
Jan-01	32
Feb-01	30
Mar-01	33
Apr-01	30
May-01	37
Jun-01	30
Jul-01	23
Aug-01	39
Sep-01	33
Oct-01	28
Nov-01	32
Dec-01	33
Jan-02	19
Feb-02	19
Mar-02	18
Apr-02	20
May-02	26
Jun-02	25
Jul-02	29
Aug-02	35
Sep-02	26
Oct-02	19
Nov-02	31
Dec-02	27
Jan-03	23
Feb-03	24
Mar-03	26
Apr-03	30
May-03	33
Jun-03	29
Jul-03	23
Aug-03	20
Sep-03	34
Oct-03	35
Nov-03	23
Dec-03	29
Jan-04	33
Feb-04	20
Mar-04	45
Apr-04	33
May-04	9
Jun-04	31
Jul-04	35
Aug-04	21
Sep-04	17
Oct-04	31
Nov-04	26
Dec-04	38
Jan-05	29
Feb-05	32
Mar-05	36
Apr-05	22
May-05	31
Jun-05	34
Jul-05	25
Aug-05	22
Sep-05	18
Oct-05	22
Nov-05	18
Dec-05	21
Jan-06	16
Feb-06	25
Mar-06	28
Apr-06	18
May-06	27
Jun-06	30
Jul-06	27
Aug-06	21
Sep-06	23
Oct-06	24
Nov-06	14
Dec-06	32
Jan-07	20
Feb-07	19
Mar-07	26
Apr-07	12
May-07	19
Jun-07	20
Jul-07	28
Aug-07	18
Sep-07	18
Oct-07	24
Nov-07	25
Dec-07	23
Jan-08	19
Feb-08	17
Mar-08	18
Apr-08	22
May-08	24
Jun-08	26
Jul-08	26
Aug-08	19
Sep-08	25
Oct-08	31
Nov-08	27
Dec-08	23
Jan-09	24
Feb-09	13
Mar-09	23
Apr-09	23
May-09	15
Jun-09	18
Jul-09	17
Aug-09	12
Sep-09	22
Oct-09	23
Nov-09	24
Dec-09	21
Jan-10	23
Feb-10	16
Mar-10	13
Apr-10	23
May-10	22
Jun-10	31
Jul-10	25
Aug-10	24
Sep-10	25
Oct-10	21
Nov-10	17
Dec-10	20
Jan-11	19
Feb-11	21
Mar-11	21
Apr-11	14
May-11	25
Jun-11	26
Jul-11	18
Aug-11	32
Sep-11	20
Oct-11	29
Nov-11	19
Dec-11	25
Jan-12	19
Feb-12	25
Mar-12	24
Apr-12	31
May-12	34
Jun-12	24
Jul-12	22
Aug-12	25
Sep-12	27
Oct-12	20
Nov-12	24
Dec-12	24
Jan-13	23
Feb-13	16
Mar-13	26
Apr-13	16
May-13	20
Jun-13	26
Jul-13	24
Aug-13	19
Sep-13	22
Oct-13	22
Nov-13	23
Dec-13	14
Jan-14	19
Feb-14	14
Mar-14	14
Apr-14	18
May-14	16
Jun-14	34
Jul-14	19
Aug-14	25
Sep-14	28
Oct-14	25
Nov-14	10
Dec-14	19
Jan-15	17
Feb-15	11
Mar-15	17
Apr-15	13
May-15	22
Jun-15	13
Jul-15	20
Aug-15	15
Sep-15	16
Oct-15	28
Nov-15	25
Dec-15	17
