# Supplementary material for: Time-series analysis of geographically specific monthly number of newly registered cases of active tuberculosis in Japan
Source: PLoS One. 2019 Mar 18;14(3):e0213856. doi: 10.1371/journal.pone.0213856 (PMC6422277; doi:10.1371/journal.pone.0213856)
Supplement: S1 Dataset — (ZIP) [file pone.0213856.s001.zip › S1 Dataset/Number of active TB for 47 prefectures/5_TB_AKITA.txt]

Jan-98	25
Feb-98	15
Mar-98	34
Apr-98	19
May-98	26
Jun-98	27
Jul-98	24
Aug-98	29
Sep-98	24
Oct-98	34
Nov-98	26
Dec-98	28
Jan-99	31
Feb-99	17
Mar-99	26
Apr-99	18
May-99	24
Jun-99	25
Jul-99	27
Aug-99	34
Sep-99	38
Oct-99	25
Nov-99	29
Dec-99	20
Jan-00	23
Feb-00	15
Mar-00	24
Apr-00	16
May-00	20
Jun-00	20
Jul-00	18
Aug-00	22
Sep-00	18
Oct-00	34
Nov-00	17
Dec-00	20
Jan-01	14
Feb-01	11
Mar-01	16
Apr-01	20
May-01	25
Jun-01	23
Jul-01	22
Aug-01	20
Sep-01	30
Oct-01	21
Nov-01	25
Dec-01	15
Jan-02	16
Feb-02	17
Mar-02	14
Apr-02	13
May-02	16
Jun-02	21
Jul-02	28
Aug-02	20
Sep-02	16
Oct-02	13
Nov-02	16
Dec-02	16
Jan-03	6
Feb-03	19
Mar-03	20
Apr-03	10
May-03	26
Jun-03	18
Jul-03	18
Aug-03	13
Sep-03	9
Oct-03	24
Nov-03	7
Dec-03	10
Jan-04	12
Feb-04	14
Mar-04	15
Apr-04	17
May-04	8
Jun-04	21
Jul-04	13
Aug-04	17
Sep-04	12
Oct-04	16
Nov-04	19
Dec-04	14
Jan-05	9
Feb-05	14
Mar-05	12
Apr-05	12
May-05	15
Jun-05	21
Jul-05	14
Aug-05	18
Sep-05	16
Oct-05	15
Nov-05	22
Dec-05	8
Jan-06	13
Feb-06	11
Mar-06	12
Apr-06	12
May-06	18
Jun-06	9
Jul-06	14
Aug-06	21
Sep-06	12
Oct-06	14
Nov-06	21
Dec-06	9
Jan-07	13
Feb-07	13
Mar-07	14
Apr-07	12
May-07	14
Jun-07	12
Jul-07	9
Aug-07	18
Sep-07	11
Oct-07	14
Nov-07	12
Dec-07	7
Jan-08	14
Feb-08	10
Mar-08	11
Apr-08	19
May-08	9
Jun-08	10
Jul-08	5
Aug-08	9
Sep-08	14
Oct-08	9
Nov-08	10
Dec-08	9
Jan-09	11
Feb-09	7
Mar-09	11
Apr-09	6
May-09	10
Jun-09	15
Jul-09	16
Aug-09	11
Sep-09	14
Oct-09	8
Nov-09	8
Dec-09	8
Jan-10	12
Feb-10	9
Mar-10	22
Apr-10	15
May-10	7
Jun-10	12
Jul-10	14
Aug-10	12
Sep-10	6
Oct-10	17
Nov-10	13
Dec-10	17
Jan-11	6
Feb-11	3
Mar-11	5
Apr-11	6
May-11	9
Jun-11	16
Jul-11	18
Aug-11	14
Sep-11	17
Oct-11	14
Nov-11	9
Dec-11	10
Jan-12	13
Feb-12	12
Mar-12	9
Apr-12	8
May-12	10
Jun-12	8
Jul-12	10
Aug-12	18
Sep-12	9
Oct-12	13
Nov-12	14
Dec-12	13
Jan-13	9
Feb-13	5
Mar-13	9
Apr-13	6
May-13	19
Jun-13	4
Jul-13	16
Aug-13	12
Sep-13	8
Oct-13	10
Nov-13	2
Dec-13	8
Jan-14	5
Feb-14	6
Mar-14	4
Apr-14	10
May-14	10
Jun-14	12
Jul-14	11
Aug-14	7
Sep-14	11
Oct-14	9
Nov-14	8
Dec-14	5
Jan-15	6
Feb-15	8
Mar-15	5
Apr-15	5
May-15	3
Jun-15	4
Jul-15	11
Aug-15	9
Sep-15	11
Oct-15	10
Nov-15	7
Dec-15	8
