# Supplementary material for: Time-series analysis of geographically specific monthly number of newly registered cases of active tuberculosis in Japan
Source: PLoS One. 2019 Mar 18;14(3):e0213856. doi: 10.1371/journal.pone.0213856 (PMC6422277; doi:10.1371/journal.pone.0213856)
Supplement: S1 Dataset — (ZIP) [file pone.0213856.s001.zip › S1 Dataset/Number of active TB for 47 prefectures/6_TB_YAMAGATA.txt]

Jan-98	28
Feb-98	22
Mar-98	20
Apr-98	25
May-98	32
Jun-98	22
Jul-98	27
Aug-98	14
Sep-98	33
Oct-98	36
Nov-98	28
Dec-98	31
Jan-99	17
Feb-99	12
Mar-99	22
Apr-99	15
May-99	22
Jun-99	34
Jul-99	23
Aug-99	30
Sep-99	31
Oct-99	26
Nov-99	12
Dec-99	17
Jan-00	11
Feb-00	17
Mar-00	20
Apr-00	18
May-00	13
Jun-00	18
Jul-00	20
Aug-00	15
Sep-00	17
Oct-00	20
Nov-00	13
Dec-00	17
Jan-01	8
Feb-01	13
Mar-01	26
Apr-01	9
May-01	18
Jun-01	11
Jul-01	16
Aug-01	15
Sep-01	15
Oct-01	18
Nov-01	15
Dec-01	10
Jan-02	16
Feb-02	19
Mar-02	13
Apr-02	12
May-02	16
Jun-02	16
Jul-02	26
Aug-02	17
Sep-02	14
Oct-02	11
Nov-02	12
Dec-02	13
Jan-03	12
Feb-03	11
Mar-03	14
Apr-03	13
May-03	14
Jun-03	14
Jul-03	13
Aug-03	23
Sep-03	13
Oct-03	19
Nov-03	23
Dec-03	10
Jan-04	10
Feb-04	11
Mar-04	12
Apr-04	11
May-04	8
Jun-04	11
Jul-04	9
Aug-04	12
Sep-04	15
Oct-04	8
Nov-04	11
Dec-04	10
Jan-05	6
Feb-05	10
Mar-05	15
Apr-05	16
May-05	16
Jun-05	14
Jul-05	15
Aug-05	13
Sep-05	17
Oct-05	18
Nov-05	9
Dec-05	14
Jan-06	5
Feb-06	14
Mar-06	16
Apr-06	14
May-06	13
Jun-06	12
Jul-06	12
Aug-06	10
Sep-06	17
Oct-06	14
Nov-06	18
Dec-06	10
Jan-07	9
Feb-07	9
Mar-07	10
Apr-07	6
May-07	9
Jun-07	6
Jul-07	10
Aug-07	9
Sep-07	10
Oct-07	19
Nov-07	27
Dec-07	19
Jan-08	11
Feb-08	11
Mar-08	10
Apr-08	5
May-08	12
Jun-08	14
Jul-08	16
Aug-08	11
Sep-08	12
Oct-08	17
Nov-08	12
Dec-08	10
Jan-09	17
Feb-09	14
Mar-09	11
Apr-09	17
May-09	14
Jun-09	9
Jul-09	10
Aug-09	11
Sep-09	8
Oct-09	12
Nov-09	9
Dec-09	13
Jan-10	7
Feb-10	13
Mar-10	9
Apr-10	10
May-10	13
Jun-10	4
Jul-10	9
Aug-10	14
Sep-10	12
Oct-10	13
Nov-10	17
Dec-10	10
Jan-11	9
Feb-11	13
Mar-11	6
Apr-11	13
May-11	9
Jun-11	10
Jul-11	8
Aug-11	8
Sep-11	16
Oct-11	17
Nov-11	14
Dec-11	8
Jan-12	11
Feb-12	12
Mar-12	7
Apr-12	13
May-12	8
Jun-12	8
Jul-12	10
Aug-12	5
Sep-12	11
Oct-12	7
Nov-12	14
Dec-12	9
Jan-13	10
Feb-13	13
Mar-13	14
Apr-13	11
May-13	5
Jun-13	11
Jul-13	17
Aug-13	13
Sep-13	12
Oct-13	12
Nov-13	9
Dec-13	4
Jan-14	10
Feb-14	10
Mar-14	8
Apr-14	7
May-14	13
Jun-14	15
Jul-14	9
Aug-14	8
Sep-14	7
Oct-14	9
Nov-14	11
Dec-14	12
Jan-15	9
Feb-15	5
Mar-15	10
Apr-15	8
May-15	3
Jun-15	6
Jul-15	8
Aug-15	6
Sep-15	8
Oct-15	8
Nov-15	3
Dec-15	8
