# Supplementary material for: Time-series analysis of geographically specific monthly number of newly registered cases of active tuberculosis in Japan
Source: PLoS One. 2019 Mar 18;14(3):e0213856. doi: 10.1371/journal.pone.0213856 (PMC6422277; doi:10.1371/journal.pone.0213856)
Supplement: S1 Dataset — (ZIP) [file pone.0213856.s001.zip › S1 Dataset/Number of active TB for 47 prefectures/7_TB_FUKUSHIMA.txt]

Jan-98	37
Feb-98	32
Mar-98	34
Apr-98	51
May-98	42
Jun-98	49
Jul-98	56
Aug-98	46
Sep-98	38
Oct-98	38
Nov-98	34
Dec-98	35
Jan-99	46
Feb-99	50
Mar-99	51
Apr-99	49
May-99	34
Jun-99	75
Jul-99	60
Aug-99	46
Sep-99	51
Oct-99	41
Nov-99	46
Dec-99	65
Jan-00	31
Feb-00	50
Mar-00	40
Apr-00	34
May-00	34
Jun-00	48
Jul-00	41
Aug-00	38
Sep-00	40
Oct-00	44
Nov-00	36
Dec-00	43
Jan-01	23
Feb-01	30
Mar-01	39
Apr-01	32
May-01	42
Jun-01	28
Jul-01	33
Aug-01	37
Sep-01	36
Oct-01	36
Nov-01	21
Dec-01	26
Jan-02	30
Feb-02	20
Mar-02	26
Apr-02	27
May-02	25
Jun-02	33
Jul-02	51
Aug-02	35
Sep-02	32
Oct-02	35
Nov-02	28
Dec-02	23
Jan-03	32
Feb-03	32
Mar-03	30
Apr-03	21
May-03	26
Jun-03	23
Jul-03	36
Aug-03	42
Sep-03	35
Oct-03	34
Nov-03	32
Dec-03	31
Jan-04	19
Feb-04	27
Mar-04	24
Apr-04	29
May-04	30
Jun-04	33
Jul-04	31
Aug-04	37
Sep-04	28
Oct-04	24
Nov-04	26
Dec-04	27
Jan-05	21
Feb-05	26
Mar-05	20
Apr-05	23
May-05	22
Jun-05	26
Jul-05	22
Aug-05	33
Sep-05	24
Oct-05	25
Nov-05	20
Dec-05	19
Jan-06	12
Feb-06	18
Mar-06	26
Apr-06	16
May-06	19
Jun-06	23
Jul-06	36
Aug-06	33
Sep-06	23
Oct-06	20
Nov-06	11
Dec-06	24
Jan-07	16
Feb-07	18
Mar-07	31
Apr-07	15
May-07	17
Jun-07	18
Jul-07	25
Aug-07	25
Sep-07	22
Oct-07	23
Nov-07	19
Dec-07	25
Jan-08	22
Feb-08	17
Mar-08	15
Apr-08	22
May-08	21
Jun-08	29
Jul-08	24
Aug-08	17
Sep-08	31
Oct-08	33
Nov-08	26
Dec-08	20
Jan-09	22
Feb-09	15
Mar-09	21
Apr-09	25
May-09	18
Jun-09	22
Jul-09	24
Aug-09	18
Sep-09	11
Oct-09	20
Nov-09	19
Dec-09	21
Jan-10	15
Feb-10	23
Mar-10	17
Apr-10	23
May-10	23
Jun-10	24
Jul-10	20
Aug-10	16
Sep-10	15
Oct-10	27
Nov-10	27
Dec-10	17
Jan-11	11
Feb-11	18
Mar-11	17
Apr-11	14
May-11	20
Jun-11	24
Jul-11	20
Aug-11	24
Sep-11	13
Oct-11	22
Nov-11	17
Dec-11	28
Jan-12	15
Feb-12	13
Mar-12	11
Apr-12	7
May-12	12
Jun-12	16
Jul-12	23
Aug-12	18
Sep-12	21
Oct-12	20
Nov-12	14
Dec-12	24
Jan-13	17
Feb-13	16
Mar-13	13
Apr-13	20
May-13	20
Jun-13	20
Jul-13	31
Aug-13	22
Sep-13	19
Oct-13	22
Nov-13	18
Dec-13	10
Jan-14	14
Feb-14	13
Mar-14	21
Apr-14	9
May-14	24
Jun-14	18
Jul-14	10
Aug-14	17
Sep-14	13
Oct-14	16
Nov-14	21
Dec-14	9
Jan-15	16
Feb-15	17
Mar-15	24
Apr-15	22
May-15	11
Jun-15	19
Jul-15	19
Aug-15	11
Sep-15	8
Oct-15	17
Nov-15	17
Dec-15	7
