# Supplementary material for: Time-series analysis of geographically specific monthly number of newly registered cases of active tuberculosis in Japan
Source: PLoS One. 2019 Mar 18;14(3):e0213856. doi: 10.1371/journal.pone.0213856 (PMC6422277; doi:10.1371/journal.pone.0213856)
Supplement: S1 Dataset — (ZIP) [file pone.0213856.s001.zip › S1 Dataset/Number of active TB for 47 prefectures/8_TB_IBARAGI.txt]

Jan-98	54
Feb-98	53
Mar-98	53
Apr-98	52
May-98	47
Jun-98	59
Jul-98	57
Aug-98	72
Sep-98	54
Oct-98	69
Nov-98	64
Dec-98	66
Jan-99	50
Feb-99	79
Mar-99	66
Apr-99	67
May-99	67
Jun-99	77
Jul-99	75
Aug-99	72
Sep-99	60
Oct-99	58
Nov-99	65
Dec-99	46
Jan-00	64
Feb-00	57
Mar-00	54
Apr-00	60
May-00	56
Jun-00	84
Jul-00	68
Aug-00	61
Sep-00	60
Oct-00	61
Nov-00	71
Dec-00	50
Jan-01	41
Feb-01	41
Mar-01	46
Apr-01	46
May-01	52
Jun-01	73
Jul-01	71
Aug-01	68
Sep-01	46
Oct-01	62
Nov-01	37
Dec-01	58
Jan-02	49
Feb-02	32
Mar-02	47
Apr-02	56
May-02	44
Jun-02	49
Jul-02	64
Aug-02	60
Sep-02	45
Oct-02	58
Nov-02	44
Dec-02	44
Jan-03	44
Feb-03	37
Mar-03	37
Apr-03	58
May-03	47
Jun-03	55
Jul-03	57
Aug-03	55
Sep-03	66
Oct-03	62
Nov-03	62
Dec-03	49
Jan-04	53
Feb-04	42
Mar-04	62
Apr-04	44
May-04	43
Jun-04	55
Jul-04	49
Aug-04	47
Sep-04	35
Oct-04	54
Nov-04	44
Dec-04	44
Jan-05	47
Feb-05	32
Mar-05	47
Apr-05	38
May-05	45
Jun-05	50
Jul-05	43
Aug-05	39
Sep-05	43
Oct-05	39
Nov-05	36
Dec-05	44
Jan-06	43
Feb-06	45
Mar-06	49
Apr-06	43
May-06	55
Jun-06	50
Jul-06	42
Aug-06	48
Sep-06	29
Oct-06	43
Nov-06	32
Dec-06	45
Jan-07	30
Feb-07	28
Mar-07	33
Apr-07	36
May-07	53
Jun-07	42
Jul-07	47
Aug-07	42
Sep-07	41
Oct-07	36
Nov-07	31
Dec-07	37
Jan-08	23
Feb-08	40
Mar-08	34
Apr-08	32
May-08	30
Jun-08	26
Jul-08	35
Aug-08	46
Sep-08	44
Oct-08	47
Nov-08	31
Dec-08	34
Jan-09	36
Feb-09	29
Mar-09	41
Apr-09	44
May-09	29
Jun-09	42
Jul-09	49
Aug-09	32
Sep-09	36
Oct-09	38
Nov-09	37
Dec-09	33
Jan-10	27
Feb-10	28
Mar-10	26
Apr-10	31
May-10	38
Jun-10	38
Jul-10	47
Aug-10	34
Sep-10	35
Oct-10	36
Nov-10	37
Dec-10	33
Jan-11	33
Feb-11	30
Mar-11	42
Apr-11	37
May-11	34
Jun-11	53
Jul-11	28
Aug-11	41
Sep-11	37
Oct-11	25
Nov-11	33
Dec-11	38
Jan-12	33
Feb-12	31
Mar-12	32
Apr-12	31
May-12	29
Jun-12	22
Jul-12	42
Aug-12	39
Sep-12	32
Oct-12	31
Nov-12	37
Dec-12	42
Jan-13	29
Feb-13	26
Mar-13	36
Apr-13	29
May-13	32
Jun-13	41
Jul-13	32
Aug-13	35
Sep-13	32
Oct-13	26
Nov-13	32
Dec-13	32
Jan-14	30
Feb-14	25
Mar-14	29
Apr-14	35
May-14	32
Jun-14	27
Jul-14	31
Aug-14	41
Sep-14	41
Oct-14	34
Nov-14	27
Dec-14	35
Jan-15	24
Feb-15	36
Mar-15	26
Apr-15	27
May-15	25
Jun-15	31
Jul-15	39
Aug-15	40
Sep-15	23
Oct-15	26
Nov-15	25
Dec-15	23
