# Supplementary material for: Time-series analysis of geographically specific monthly number of newly registered cases of active tuberculosis in Japan
Source: PLoS One. 2019 Mar 18;14(3):e0213856. doi: 10.1371/journal.pone.0213856 (PMC6422277; doi:10.1371/journal.pone.0213856)
Supplement: S1 Dataset — (ZIP) [file pone.0213856.s001.zip › S1 Dataset/Number of active TB for 47 prefectures/9_TB_TOCHIGI.txt]

Jan-98	33
Feb-98	41
Mar-98	52
Apr-98	35
May-98	41
Jun-98	51
Jul-98	54
Aug-98	56
Sep-98	39
Oct-98	42
Nov-98	36
Dec-98	39
Jan-99	40
Feb-99	50
Mar-99	34
Apr-99	50
May-99	32
Jun-99	33
Jul-99	42
Aug-99	59
Sep-99	39
Oct-99	43
Nov-99	39
Dec-99	42
Jan-00	34
Feb-00	26
Mar-00	42
Apr-00	33
May-00	41
Jun-00	44
Jul-00	47
Aug-00	45
Sep-00	29
Oct-00	29
Nov-00	34
Dec-00	38
Jan-01	36
Feb-01	41
Mar-01	34
Apr-01	39
May-01	39
Jun-01	34
Jul-01	45
Aug-01	33
Sep-01	37
Oct-01	36
Nov-01	35
Dec-01	38
Jan-02	29
Feb-02	27
Mar-02	27
Apr-02	27
May-02	23
Jun-02	39
Jul-02	28
Aug-02	31
Sep-02	46
Oct-02	26
Nov-02	32
Dec-02	40
Jan-03	30
Feb-03	28
Mar-03	35
Apr-03	25
May-03	25
Jun-03	36
Jul-03	40
Aug-03	38
Sep-03	24
Oct-03	35
Nov-03	21
Dec-03	23
Jan-04	20
Feb-04	32
Mar-04	25
Apr-04	39
May-04	25
Jun-04	27
Jul-04	46
Aug-04	33
Sep-04	20
Oct-04	28
Nov-04	34
Dec-04	14
Jan-05	25
Feb-05	28
Mar-05	33
Apr-05	47
May-05	20
Jun-05	25
Jul-05	36
Aug-05	32
Sep-05	41
Oct-05	28
Nov-05	21
Dec-05	22
Jan-06	24
Feb-06	18
Mar-06	20
Apr-06	15
May-06	24
Jun-06	31
Jul-06	32
Aug-06	37
Sep-06	23
Oct-06	24
Nov-06	37
Dec-06	14
Jan-07	14
Feb-07	19
Mar-07	16
Apr-07	22
May-07	22
Jun-07	31
Jul-07	23
Aug-07	21
Sep-07	25
Oct-07	22
Nov-07	27
Dec-07	17
Jan-08	24
Feb-08	28
Mar-08	19
Apr-08	26
May-08	23
Jun-08	25
Jul-08	27
Aug-08	27
Sep-08	18
Oct-08	21
Nov-08	17
Dec-08	27
Jan-09	23
Feb-09	24
Mar-09	13
Apr-09	20
May-09	27
Jun-09	27
Jul-09	24
Aug-09	17
Sep-09	17
Oct-09	24
Nov-09	20
Dec-09	25
Jan-10	20
Feb-10	16
Mar-10	21
Apr-10	23
May-10	27
Jun-10	24
Jul-10	21
Aug-10	19
Sep-10	21
Oct-10	25
Nov-10	18
Dec-10	21
Jan-11	14
Feb-11	22
Mar-11	21
Apr-11	24
May-11	18
Jun-11	25
Jul-11	22
Aug-11	26
Sep-11	30
Oct-11	18
Nov-11	20
Dec-11	20
Jan-12	13
Feb-12	19
Mar-12	31
Apr-12	23
May-12	22
Jun-12	26
Jul-12	26
Aug-12	22
Sep-12	22
Oct-12	22
Nov-12	16
Dec-12	24
Jan-13	16
Feb-13	9
Mar-13	16
Apr-13	27
May-13	13
Jun-13	13
Jul-13	26
Aug-13	21
Sep-13	28
Oct-13	29
Nov-13	10
Dec-13	23
Jan-14	21
Feb-14	15
Mar-14	27
Apr-14	22
May-14	21
Jun-14	24
Jul-14	20
Aug-14	15
Sep-14	24
Oct-14	24
Nov-14	20
Dec-14	19
Jan-15	15
Feb-15	18
Mar-15	18
Apr-15	14
May-15	17
Jun-15	21
Jul-15	20
Aug-15	21
Sep-15	25
Oct-15	21
Nov-15	21
Dec-15	18
