# Supplementary material for: Time-series analysis of geographically specific monthly number of newly registered cases of active tuberculosis in Japan
Source: PLoS One. 2019 Mar 18;14(3):e0213856. doi: 10.1371/journal.pone.0213856 (PMC6422277; doi:10.1371/journal.pone.0213856)
Supplement: S1 Dataset — (ZIP) [file pone.0213856.s001.zip › S1 Dataset/Number of active TB for gov ord-des cities/Chiba.txt]

Jan-98	16
Feb-98	15
Mar-98	11
Apr-98	17
May-98	13
Jun-98	21
Jul-98	24
Aug-98	25
Sep-98	22
Oct-98	24
Nov-98	17
Dec-98	19
Jan-99	17
Feb-99	12
Mar-99	16
Apr-99	19
May-99	21
Jun-99	35
Jul-99	30
Aug-99	28
Sep-99	26
Oct-99	20
Nov-99	18
Dec-99	19
Jan-00	20
Feb-00	21
Mar-00	19
Apr-00	23
May-00	27
Jun-00	24
Jul-00	20
Aug-00	12
Sep-00	24
Oct-00	17
Nov-00	14
Dec-00	26
Jan-01	15
Feb-01	15
Mar-01	17
Apr-01	17
May-01	28
Jun-01	16
Jul-01	27
Aug-01	12
Sep-01	23
Oct-01	21
Nov-01	23
Dec-01	21
Jan-02	21
Feb-02	20
Mar-02	16
Apr-02	18
May-02	26
Jun-02	25
Jul-02	20
Aug-02	16
Sep-02	20
Oct-02	21
Nov-02	17
Dec-02	19
Jan-03	17
Feb-03	16
Mar-03	26
Apr-03	14
May-03	17
Jun-03	29
Jul-03	19
Aug-03	18
Sep-03	17
Oct-03	15
Nov-03	21
Dec-03	22
Jan-04	8
Feb-04	16
Mar-04	18
Apr-04	20
May-04	26
Jun-04	24
Jul-04	23
Aug-04	13
Sep-04	15
Oct-04	13
Nov-04	17
Dec-04	20
Jan-05	61
Feb-05	64
Mar-05	85
Apr-05	58
May-05	74
Jun-05	82
Jul-05	95
Aug-05	62
Sep-05	72
Oct-05	83
Nov-05	65
Dec-05	59
Jan-06	58
Feb-06	70
Mar-06	66
Apr-06	60
May-06	73
Jun-06	81
Jul-06	70
Aug-06	65
Sep-06	57
Oct-06	65
Nov-06	53
Dec-06	48
Jan-07	18
Feb-07	14
Mar-07	12
Apr-07	12
May-07	18
Jun-07	5
Jul-07	18
Aug-07	9
Sep-07	20
Oct-07	15
Nov-07	21
Dec-07	12
Jan-08	17
Feb-08	7
Mar-08	18
Apr-08	16
May-08	21
Jun-08	15
Jul-08	21
Aug-08	10
Sep-08	6
Oct-08	10
Nov-08	12
Dec-08	24
Jan-09	19
Feb-09	12
Mar-09	23
Apr-09	23
May-09	24
Jun-09	18
Jul-09	23
Aug-09	16
Sep-09	17
Oct-09	12
Nov-09	9
Dec-09	15
Jan-10	15
Feb-10	15
Mar-10	16
Apr-10	21
May-10	12
Jun-10	15
Jul-10	20
Aug-10	12
Sep-10	7
Oct-10	19
Nov-10	10
Dec-10	20
Jan-11	14
Feb-11	13
Mar-11	11
Apr-11	10
May-11	18
Jun-11	20
Jul-11	13
Aug-11	10
Sep-11	17
Oct-11	20
Nov-11	10
Dec-11	15
Jan-12	10
Feb-12	17
Mar-12	20
Apr-12	10
May-12	9
Jun-12	10
Jul-12	10
Aug-12	15
Sep-12	15
Oct-12	10
Nov-12	8
Dec-12	16
Jan-13	4
Feb-13	9
Mar-13	9
Apr-13	13
May-13	16
Jun-13	11
Jul-13	26
Aug-13	15
Sep-13	4
Oct-13	16
Nov-13	13
Dec-13	13
Jan-14	13
Feb-14	8
Mar-14	12
Apr-14	9
May-14	14
Jun-14	11
Jul-14	19
Aug-14	23
Sep-14	14
Oct-14	13
Nov-14	6
Dec-14	12
Jan-15	7
Feb-15	14
Mar-15	9
Apr-15	13
May-15	12
Jun-15	13
Jul-15	14
Aug-15	16
Sep-15	12
Oct-15	11
Nov-15	14
Dec-15	22
