# Supplementary material for: Time-series analysis of geographically specific monthly number of newly registered cases of active tuberculosis in Japan
Source: PLoS One. 2019 Mar 18;14(3):e0213856. doi: 10.1371/journal.pone.0213856 (PMC6422277; doi:10.1371/journal.pone.0213856)
Supplement: S1 Dataset — (ZIP) [file pone.0213856.s001.zip › S1 Dataset/Number of active TB for gov ord-des cities/Fukuoka.txt]

Jan-98	24
Feb-98	35
Mar-98	37
Apr-98	40
May-98	29
Jun-98	38
Jul-98	40
Aug-98	29
Sep-98	34
Oct-98	38
Nov-98	25
Dec-98	33
Jan-99	38
Feb-99	31
Mar-99	28
Apr-99	47
May-99	36
Jun-99	37
Jul-99	45
Aug-99	48
Sep-99	35
Oct-99	41
Nov-99	30
Dec-99	44
Jan-00	22
Feb-00	31
Mar-00	31
Apr-00	41
May-00	35
Jun-00	49
Jul-00	31
Aug-00	33
Sep-00	29
Oct-00	29
Nov-00	27
Dec-00	43
Jan-01	24
Feb-01	27
Mar-01	41
Apr-01	32
May-01	41
Jun-01	51
Jul-01	37
Aug-01	41
Sep-01	20
Oct-01	38
Nov-01	28
Dec-01	38
Jan-02	25
Feb-02	20
Mar-02	29
Apr-02	31
May-02	37
Jun-02	24
Jul-02	35
Aug-02	25
Sep-02	30
Oct-02	24
Nov-02	26
Dec-02	18
Jan-03	30
Feb-03	25
Mar-03	20
Apr-03	34
May-03	19
Jun-03	22
Jul-03	44
Aug-03	26
Sep-03	21
Oct-03	30
Nov-03	25
Dec-03	24
Jan-04	21
Feb-04	27
Mar-04	30
Apr-04	23
May-04	25
Jun-04	38
Jul-04	27
Aug-04	20
Sep-04	23
Oct-04	33
Nov-04	34
Dec-04	36
Jan-05	16
Feb-05	13
Mar-05	23
Apr-05	20
May-05	25
Jun-05	20
Jul-05	22
Aug-05	23
Sep-05	29
Oct-05	20
Nov-05	17
Dec-05	22
Jan-06	13
Feb-06	13
Mar-06	11
Apr-06	11
May-06	14
Jun-06	13
Jul-06	16
Aug-06	8
Sep-06	7
Oct-06	5
Nov-06	11
Dec-06	13
Jan-07	25
Feb-07	18
Mar-07	23
Apr-07	34
May-07	27
Jun-07	24
Jul-07	24
Aug-07	26
Sep-07	24
Oct-07	24
Nov-07	28
Dec-07	26
Jan-08	21
Feb-08	23
Mar-08	23
Apr-08	31
May-08	30
Jun-08	26
Jul-08	16
Aug-08	28
Sep-08	36
Oct-08	26
Nov-08	18
Dec-08	23
Jan-09	13
Feb-09	29
Mar-09	21
Apr-09	26
May-09	25
Jun-09	28
Jul-09	33
Aug-09	20
Sep-09	17
Oct-09	22
Nov-09	19
Dec-09	27
Jan-10	19
Feb-10	21
Mar-10	20
Apr-10	26
May-10	22
Jun-10	25
Jul-10	26
Aug-10	23
Sep-10	18
Oct-10	23
Nov-10	23
Dec-10	22
Jan-11	23
Feb-11	10
Mar-11	23
Apr-11	22
May-11	19
Jun-11	16
Jul-11	16
Aug-11	20
Sep-11	23
Oct-11	18
Nov-11	15
Dec-11	15
Jan-12	13
Feb-12	20
Mar-12	17
Apr-12	22
May-12	17
Jun-12	27
Jul-12	22
Aug-12	12
Sep-12	20
Oct-12	22
Nov-12	21
Dec-12	18
Jan-13	12
Feb-13	14
Mar-13	15
Apr-13	18
May-13	18
Jun-13	19
Jul-13	20
Aug-13	14
Sep-13	28
Oct-13	20
Nov-13	26
Dec-13	22
Jan-14	10
Feb-14	16
Mar-14	22
Apr-14	9
May-14	27
Jun-14	16
Jul-14	30
Aug-14	26
Sep-14	13
Oct-14	12
Nov-14	16
Dec-14	21
Jan-15	27
Feb-15	14
Mar-15	17
Apr-15	16
May-15	29
Jun-15	22
Jul-15	19
Aug-15	15
Sep-15	17
Oct-15	8
Nov-15	17
Dec-15	21
