# Supplementary material for: Time-series analysis of geographically specific monthly number of newly registered cases of active tuberculosis in Japan
Source: PLoS One. 2019 Mar 18;14(3):e0213856. doi: 10.1371/journal.pone.0213856 (PMC6422277; doi:10.1371/journal.pone.0213856)
Supplement: S1 Dataset — (ZIP) [file pone.0213856.s001.zip › S1 Dataset/Number of active TB for gov ord-des cities/Hiroshima.txt]

Jan-98	26
Feb-98	32
Mar-98	31
Apr-98	32
May-98	28
Jun-98	26
Jul-98	23
Aug-98	16
Sep-98	23
Oct-98	23
Nov-98	19
Dec-98	34
Jan-99	23
Feb-99	15
Mar-99	34
Apr-99	20
May-99	29
Jun-99	35
Jul-99	31
Aug-99	34
Sep-99	19
Oct-99	11
Nov-99	20
Dec-99	23
Jan-00	14
Feb-00	14
Mar-00	36
Apr-00	31
May-00	24
Jun-00	21
Jul-00	26
Aug-00	27
Sep-00	22
Oct-00	20
Nov-00	20
Dec-00	28
Jan-01	17
Feb-01	22
Mar-01	16
Apr-01	12
May-01	25
Jun-01	21
Jul-01	34
Aug-01	26
Sep-01	9
Oct-01	18
Nov-01	13
Dec-01	8
Jan-02	23
Feb-02	12
Mar-02	18
Apr-02	19
May-02	23
Jun-02	28
Jul-02	26
Aug-02	16
Sep-02	21
Oct-02	26
Nov-02	11
Dec-02	16
Jan-03	17
Feb-03	15
Mar-03	11
Apr-03	20
May-03	15
Jun-03	19
Jul-03	17
Aug-03	11
Sep-03	10
Oct-03	5
Nov-03	14
Dec-03	9
Jan-04	17
Feb-04	17
Mar-04	16
Apr-04	15
May-04	10
Jun-04	7
Jul-04	18
Aug-04	15
Sep-04	10
Oct-04	15
Nov-04	15
Dec-04	11
Jan-05	20
Feb-05	23
Mar-05	14
Apr-05	38
May-05	20
Jun-05	23
Jul-05	18
Aug-05	19
Sep-05	23
Oct-05	37
Nov-05	13
Dec-05	20
Jan-06	25
Feb-06	18
Mar-06	27
Apr-06	21
May-06	25
Jun-06	32
Jul-06	35
Aug-06	27
Sep-06	27
Oct-06	18
Nov-06	31
Dec-06	22
Jan-07	11
Feb-07	10
Mar-07	10
Apr-07	17
May-07	14
Jun-07	20
Jul-07	19
Aug-07	18
Sep-07	13
Oct-07	18
Nov-07	11
Dec-07	12
Jan-08	12
Feb-08	11
Mar-08	10
Apr-08	11
May-08	15
Jun-08	18
Jul-08	20
Aug-08	15
Sep-08	15
Oct-08	12
Nov-08	11
Dec-08	17
Jan-09	14
Feb-09	14
Mar-09	14
Apr-09	20
May-09	13
Jun-09	19
Jul-09	15
Aug-09	13
Sep-09	10
Oct-09	14
Nov-09	18
Dec-09	14
Jan-10	17
Feb-10	17
Mar-10	15
Apr-10	19
May-10	15
Jun-10	14
Jul-10	13
Aug-10	18
Sep-10	14
Oct-10	7
Nov-10	12
Dec-10	10
Jan-11	12
Feb-11	9
Mar-11	15
Apr-11	10
May-11	8
Jun-11	22
Jul-11	21
Aug-11	12
Sep-11	12
Oct-11	6
Nov-11	9
Dec-11	13
Jan-12	16
Feb-12	21
Mar-12	6
Apr-12	23
May-12	11
Jun-12	13
Jul-12	8
Aug-12	12
Sep-12	10
Oct-12	15
Nov-12	14
Dec-12	13
Jan-13	12
Feb-13	6
Mar-13	8
Apr-13	16
May-13	9
Jun-13	14
Jul-13	15
Aug-13	11
Sep-13	11
Oct-13	15
Nov-13	4
Dec-13	15
Jan-14	17
Feb-14	9
Mar-14	11
Apr-14	8
May-14	18
Jun-14	14
Jul-14	7
Aug-14	12
Sep-14	8
Oct-14	11
Nov-14	8
Dec-14	12
Jan-15	5
Feb-15	6
Mar-15	10
Apr-15	15
May-15	11
Jun-15	7
Jul-15	13
Aug-15	10
Sep-15	10
Oct-15	12
Nov-15	9
Dec-15	8
