# Supplementary material for: Time-series analysis of geographically specific monthly number of newly registered cases of active tuberculosis in Japan
Source: PLoS One. 2019 Mar 18;14(3):e0213856. doi: 10.1371/journal.pone.0213856 (PMC6422277; doi:10.1371/journal.pone.0213856)
Supplement: S1 Dataset — (ZIP) [file pone.0213856.s001.zip › S1 Dataset/Number of active TB for gov ord-des cities/Kawasaki.txt]

Jan-98	17
Feb-98	58
Mar-98	36
Apr-98	32
May-98	40
Jun-98	39
Jul-98	41
Aug-98	63
Sep-98	40
Oct-98	33
Nov-98	43
Dec-98	41
Jan-99	51
Feb-99	35
Mar-99	31
Apr-99	24
May-99	46
Jun-99	55
Jul-99	67
Aug-99	66
Sep-99	83
Oct-99	43
Nov-99	37
Dec-99	34
Jan-00	35
Feb-00	37
Mar-00	29
Apr-00	44
May-00	41
Jun-00	40
Jul-00	54
Aug-00	35
Sep-00	50
Oct-00	30
Nov-00	37
Dec-00	34
Jan-01	39
Feb-01	30
Mar-01	37
Apr-01	35
May-01	33
Jun-01	53
Jul-01	46
Aug-01	39
Sep-01	40
Oct-01	48
Nov-01	24
Dec-01	39
Jan-02	33
Feb-02	30
Mar-02	32
Apr-02	17
May-02	43
Jun-02	28
Jul-02	37
Aug-02	34
Sep-02	46
Oct-02	37
Nov-02	35
Dec-02	26
Jan-03	26
Feb-03	24
Mar-03	28
Apr-03	38
May-03	37
Jun-03	25
Jul-03	28
Aug-03	19
Sep-03	31
Oct-03	33
Nov-03	22
Dec-03	29
Jan-04	31
Feb-04	32
Mar-04	31
Apr-04	22
May-04	25
Jun-04	35
Jul-04	35
Aug-04	27
Sep-04	30
Oct-04	32
Nov-04	29
Dec-04	34
Jan-05	62
Feb-05	52
Mar-05	53
Apr-05	70
May-05	66
Jun-05	81
Jul-05	75
Aug-05	76
Sep-05	57
Oct-05	63
Nov-05	41
Dec-05	64
Jan-06	52
Feb-06	54
Mar-06	46
Apr-06	47
May-06	53
Jun-06	70
Jul-06	72
Aug-06	77
Sep-06	63
Oct-06	60
Nov-06	49
Dec-06	57
Jan-07	27
Feb-07	19
Mar-07	20
Apr-07	34
May-07	34
Jun-07	32
Jul-07	24
Aug-07	23
Sep-07	21
Oct-07	24
Nov-07	34
Dec-07	23
Jan-08	22
Feb-08	22
Mar-08	28
Apr-08	23
May-08	30
Jun-08	22
Jul-08	30
Aug-08	22
Sep-08	25
Oct-08	31
Nov-08	30
Dec-08	30
Jan-09	18
Feb-09	25
Mar-09	31
Apr-09	30
May-09	28
Jun-09	39
Jul-09	33
Aug-09	26
Sep-09	24
Oct-09	28
Nov-09	22
Dec-09	25
Jan-10	24
Feb-10	14
Mar-10	22
Apr-10	28
May-10	24
Jun-10	32
Jul-10	28
Aug-10	28
Sep-10	24
Oct-10	28
Nov-10	29
Dec-10	23
Jan-11	22
Feb-11	28
Mar-11	35
Apr-11	25
May-11	29
Jun-11	31
Jul-11	25
Aug-11	37
Sep-11	20
Oct-11	13
Nov-11	17
Dec-11	26
Jan-12	14
Feb-12	29
Mar-12	33
Apr-12	27
May-12	23
Jun-12	21
Jul-12	15
Aug-12	29
Sep-12	24
Oct-12	14
Nov-12	24
Dec-12	11
Jan-13	17
Feb-13	18
Mar-13	20
Apr-13	18
May-13	23
Jun-13	26
Jul-13	36
Aug-13	33
Sep-13	21
Oct-13	16
Nov-13	19
Dec-13	23
Jan-14	14
Feb-14	15
Mar-14	13
Apr-14	25
May-14	23
Jun-14	22
Jul-14	17
Aug-14	15
Sep-14	26
Oct-14	24
Nov-14	19
Dec-14	16
Jan-15	19
Feb-15	14
Mar-15	12
Apr-15	19
May-15	21
Jun-15	23
Jul-15	28
Aug-15	14
Sep-15	20
Oct-15	19
Nov-15	13
Dec-15	24
