# Supplementary material for: Time-series analysis of geographically specific monthly number of newly registered cases of active tuberculosis in Japan
Source: PLoS One. 2019 Mar 18;14(3):e0213856. doi: 10.1371/journal.pone.0213856 (PMC6422277; doi:10.1371/journal.pone.0213856)
Supplement: S1 Dataset — (ZIP) [file pone.0213856.s001.zip › S1 Dataset/Number of active TB for gov ord-des cities/Kita-Kyushyu.txt]

Jan-98	23
Feb-98	22
Mar-98	35
Apr-98	50
May-98	30
Jun-98	35
Jul-98	21
Aug-98	35
Sep-98	30
Oct-98	42
Nov-98	40
Dec-98	24
Jan-99	35
Feb-99	22
Mar-99	29
Apr-99	37
May-99	32
Jun-99	37
Jul-99	40
Aug-99	48
Sep-99	29
Oct-99	41
Nov-99	33
Dec-99	26
Jan-00	28
Feb-00	24
Mar-00	36
Apr-00	43
May-00	30
Jun-00	32
Jul-00	36
Aug-00	25
Sep-00	42
Oct-00	24
Nov-00	25
Dec-00	27
Jan-01	18
Feb-01	26
Mar-01	31
Apr-01	26
May-01	33
Jun-01	27
Jul-01	32
Aug-01	25
Sep-01	36
Oct-01	26
Nov-01	21
Dec-01	31
Jan-02	29
Feb-02	24
Mar-02	18
Apr-02	31
May-02	26
Jun-02	27
Jul-02	29
Aug-02	35
Sep-02	20
Oct-02	25
Nov-02	38
Dec-02	20
Jan-03	18
Feb-03	21
Mar-03	28
Apr-03	27
May-03	15
Jun-03	20
Jul-03	28
Aug-03	22
Sep-03	21
Oct-03	22
Nov-03	32
Dec-03	28
Jan-04	22
Feb-04	29
Mar-04	14
Apr-04	31
May-04	17
Jun-04	28
Jul-04	14
Aug-04	21
Sep-04	31
Oct-04	18
Nov-04	28
Dec-04	25
Jan-05	28
Feb-05	20
Mar-05	26
Apr-05	37
May-05	36
Jun-05	24
Jul-05	24
Aug-05	21
Sep-05	29
Oct-05	22
Nov-05	28
Dec-05	19
Jan-06	23
Feb-06	18
Mar-06	19
Apr-06	21
May-06	15
Jun-06	25
Jul-06	9
Aug-06	15
Sep-06	13
Oct-06	17
Nov-06	17
Dec-06	26
Jan-07	16
Feb-07	9
Mar-07	11
Apr-07	6
May-07	21
Jun-07	16
Jul-07	26
Aug-07	27
Sep-07	24
Oct-07	18
Nov-07	19
Dec-07	18
Jan-08	20
Feb-08	18
Mar-08	26
Apr-08	16
May-08	10
Jun-08	27
Jul-08	26
Aug-08	23
Sep-08	18
Oct-08	16
Nov-08	22
Dec-08	14
Jan-09	18
Feb-09	19
Mar-09	18
Apr-09	15
May-09	24
Jun-09	18
Jul-09	22
Aug-09	12
Sep-09	16
Oct-09	15
Nov-09	15
Dec-09	12
Jan-10	13
Feb-10	17
Mar-10	15
Apr-10	20
May-10	18
Jun-10	18
Jul-10	32
Aug-10	10
Sep-10	25
Oct-10	18
Nov-10	16
Dec-10	22
Jan-11	12
Feb-11	19
Mar-11	13
Apr-11	18
May-11	23
Jun-11	15
Jul-11	25
Aug-11	26
Sep-11	20
Oct-11	14
Nov-11	23
Dec-11	22
Jan-12	18
Feb-12	20
Mar-12	11
Apr-12	14
May-12	13
Jun-12	17
Jul-12	18
Aug-12	25
Sep-12	15
Oct-12	18
Nov-12	10
Dec-12	15
Jan-13	18
Feb-13	6
Mar-13	13
Apr-13	22
May-13	16
Jun-13	19
Jul-13	13
Aug-13	17
Sep-13	19
Oct-13	15
Nov-13	23
Dec-13	12
Jan-14	6
Feb-14	17
Mar-14	20
Apr-14	8
May-14	17
Jun-14	12
Jul-14	18
Aug-14	10
Sep-14	20
Oct-14	21
Nov-14	11
Dec-14	23
Jan-15	12
Feb-15	16
Mar-15	15
Apr-15	22
May-15	14
Jun-15	19
Jul-15	13
Aug-15	16
Sep-15	13
Oct-15	10
Nov-15	17
Dec-15	15
