# Supplementary material for: Time-series analysis of geographically specific monthly number of newly registered cases of active tuberculosis in Japan
Source: PLoS One. 2019 Mar 18;14(3):e0213856. doi: 10.1371/journal.pone.0213856 (PMC6422277; doi:10.1371/journal.pone.0213856)
Supplement: S1 Dataset — (ZIP) [file pone.0213856.s001.zip › S1 Dataset/Number of active TB for gov ord-des cities/Kobe.txt]

Jan-98	51
Feb-98	58
Mar-98	71
Apr-98	60
May-98	81
Jun-98	57
Jul-98	84
Aug-98	68
Sep-98	57
Oct-98	74
Nov-98	66
Dec-98	74
Jan-99	62
Feb-99	70
Mar-99	62
Apr-99	86
May-99	74
Jun-99	65
Jul-99	100
Aug-99	62
Sep-99	69
Oct-99	65
Nov-99	74
Dec-99	69
Jan-00	58
Feb-00	57
Mar-00	72
Apr-00	51
May-00	61
Jun-00	73
Jul-00	64
Aug-00	50
Sep-00	72
Oct-00	39
Nov-00	57
Dec-00	50
Jan-01	53
Feb-01	40
Mar-01	55
Apr-01	40
May-01	56
Jun-01	72
Jul-01	49
Aug-01	73
Sep-01	34
Oct-01	49
Nov-01	77
Dec-01	51
Jan-02	47
Feb-02	31
Mar-02	49
Apr-02	53
May-02	63
Jun-02	51
Jul-02	46
Aug-02	47
Sep-02	27
Oct-02	49
Nov-02	60
Dec-02	39
Jan-03	45
Feb-03	37
Mar-03	47
Apr-03	49
May-03	52
Jun-03	40
Jul-03	47
Aug-03	57
Sep-03	38
Oct-03	50
Nov-03	39
Dec-03	43
Jan-04	44
Feb-04	39
Mar-04	36
Apr-04	64
May-04	39
Jun-04	54
Jul-04	61
Aug-04	43
Sep-04	34
Oct-04	53
Nov-04	34
Dec-04	47
Jan-05	10
Feb-05	19
Mar-05	24
Apr-05	21
May-05	18
Jun-05	16
Jul-05	21
Aug-05	20
Sep-05	17
Oct-05	15
Nov-05	13
Dec-05	14
Jan-06	8
Feb-06	14
Mar-06	11
Apr-06	22
May-06	19
Jun-06	25
Jul-06	20
Aug-06	18
Sep-06	20
Oct-06	13
Nov-06	15
Dec-06	18
Jan-07	42
Feb-07	29
Mar-07	36
Apr-07	28
May-07	23
Jun-07	47
Jul-07	48
Aug-07	40
Sep-07	21
Oct-07	36
Nov-07	37
Dec-07	30
Jan-08	25
Feb-08	33
Mar-08	29
Apr-08	21
May-08	42
Jun-08	36
Jul-08	33
Aug-08	50
Sep-08	37
Oct-08	44
Nov-08	33
Dec-08	34
Jan-09	34
Feb-09	33
Mar-09	26
Apr-09	23
May-09	43
Jun-09	35
Jul-09	42
Aug-09	40
Sep-09	28
Oct-09	39
Nov-09	32
Dec-09	28
Jan-10	23
Feb-10	29
Mar-10	32
Apr-10	37
May-10	35
Jun-10	27
Jul-10	28
Aug-10	37
Sep-10	22
Oct-10	40
Nov-10	41
Dec-10	29
Jan-11	32
Feb-11	27
Mar-11	25
Apr-11	39
May-11	36
Jun-11	43
Jul-11	28
Aug-11	37
Sep-11	30
Oct-11	19
Nov-11	34
Dec-11	30
Jan-12	44
Feb-12	26
Mar-12	29
Apr-12	35
May-12	34
Jun-12	24
Jul-12	42
Aug-12	33
Sep-12	29
Oct-12	27
Nov-12	28
Dec-12	25
Jan-13	40
Feb-13	23
Mar-13	36
Apr-13	24
May-13	21
Jun-13	30
Jul-13	41
Aug-13	38
Sep-13	20
Oct-13	44
Nov-13	23
Dec-13	29
Jan-14	35
Feb-14	14
Mar-14	27
Apr-14	36
May-14	31
Jun-14	31
Jul-14	34
Aug-14	26
Sep-14	25
Oct-14	17
Nov-14	20
Dec-14	34
Jan-15	17
Feb-15	17
Mar-15	25
Apr-15	27
May-15	30
Jun-15	22
Jul-15	37
Aug-15	25
Sep-15	34
Oct-15	21
Nov-15	30
Dec-15	43
