# Supplementary material for: Time-series analysis of geographically specific monthly number of newly registered cases of active tuberculosis in Japan
Source: PLoS One. 2019 Mar 18;14(3):e0213856. doi: 10.1371/journal.pone.0213856 (PMC6422277; doi:10.1371/journal.pone.0213856)
Supplement: S1 Dataset — (ZIP) [file pone.0213856.s001.zip › S1 Dataset/Number of active TB for gov ord-des cities/Kyoto.txt]

Jan-98	40
Feb-98	47
Mar-98	45
Apr-98	58
May-98	57
Jun-98	68
Jul-98	51
Aug-98	46
Sep-98	47
Oct-98	64
Nov-98	43
Dec-98	49
Jan-99	31
Feb-99	42
Mar-99	52
Apr-99	47
May-99	54
Jun-99	50
Jul-99	73
Aug-99	69
Sep-99	60
Oct-99	42
Nov-99	46
Dec-99	48
Jan-00	29
Feb-00	39
Mar-00	31
Apr-00	37
May-00	49
Jun-00	48
Jul-00	46
Aug-00	42
Sep-00	51
Oct-00	42
Nov-00	31
Dec-00	29
Jan-01	44
Feb-01	27
Mar-01	32
Apr-01	43
May-01	47
Jun-01	34
Jul-01	36
Aug-01	43
Sep-01	36
Oct-01	45
Nov-01	36
Dec-01	34
Jan-02	26
Feb-02	28
Mar-02	31
Apr-02	44
May-02	30
Jun-02	40
Jul-02	59
Aug-02	44
Sep-02	41
Oct-02	40
Nov-02	42
Dec-02	42
Jan-03	47
Feb-03	27
Mar-03	45
Apr-03	39
May-03	51
Jun-03	46
Jul-03	49
Aug-03	41
Sep-03	41
Oct-03	34
Nov-03	38
Dec-03	36
Jan-04	34
Feb-04	32
Mar-04	31
Apr-04	35
May-04	37
Jun-04	47
Jul-04	38
Aug-04	28
Sep-04	34
Oct-04	35
Nov-04	41
Dec-04	36
Jan-05	94
Feb-05	139
Mar-05	126
Apr-05	145
May-05	136
Jun-05	142
Jul-05	147
Aug-05	142
Sep-05	131
Oct-05	122
Nov-05	111
Dec-05	110
Jan-06	46
Feb-06	33
Mar-06	51
Apr-06	34
May-06	35
Jun-06	55
Jul-06	42
Aug-06	44
Sep-06	43
Oct-06	53
Nov-06	27
Dec-06	31
Jan-07	19
Feb-07	24
Mar-07	33
Apr-07	31
May-07	34
Jun-07	30
Jul-07	32
Aug-07	48
Sep-07	25
Oct-07	41
Nov-07	38
Dec-07	27
Jan-08	32
Feb-08	19
Mar-08	20
Apr-08	31
May-08	39
Jun-08	22
Jul-08	24
Aug-08	30
Sep-08	30
Oct-08	34
Nov-08	21
Dec-08	35
Jan-09	27
Feb-09	24
Mar-09	37
Apr-09	34
May-09	32
Jun-09	34
Jul-09	21
Aug-09	29
Sep-09	27
Oct-09	30
Nov-09	24
Dec-09	25
Jan-10	15
Feb-10	22
Mar-10	24
Apr-10	26
May-10	29
Jun-10	22
Jul-10	38
Aug-10	28
Sep-10	26
Oct-10	28
Nov-10	23
Dec-10	23
Jan-11	26
Feb-11	22
Mar-11	17
Apr-11	26
May-11	26
Jun-11	37
Jul-11	30
Aug-11	22
Sep-11	26
Oct-11	23
Nov-11	21
Dec-11	23
Jan-12	21
Feb-12	17
Mar-12	18
Apr-12	34
May-12	24
Jun-12	28
Jul-12	23
Aug-12	27
Sep-12	20
Oct-12	27
Nov-12	18
Dec-12	25
Jan-13	24
Feb-13	29
Mar-13	20
Apr-13	33
May-13	18
Jun-13	24
Jul-13	35
Aug-13	27
Sep-13	19
Oct-13	19
Nov-13	20
Dec-13	18
Jan-14	16
Feb-14	15
Mar-14	25
Apr-14	28
May-14	30
Jun-14	31
Jul-14	31
Aug-14	27
Sep-14	31
Oct-14	28
Nov-14	26
Dec-14	33
Jan-15	27
Feb-15	21
Mar-15	14
Apr-15	25
May-15	25
Jun-15	25
Jul-15	21
Aug-15	17
Sep-15	19
Oct-15	19
Nov-15	13
Dec-15	13
