# Supplementary material for: Time-series analysis of geographically specific monthly number of newly registered cases of active tuberculosis in Japan
Source: PLoS One. 2019 Mar 18;14(3):e0213856. doi: 10.1371/journal.pone.0213856 (PMC6422277; doi:10.1371/journal.pone.0213856)
Supplement: S1 Dataset — (ZIP) [file pone.0213856.s001.zip › S1 Dataset/Number of active TB for gov ord-des cities/Nagoya.txt]

Jan-98	81
Feb-98	67
Mar-98	56
Apr-98	82
May-98	69
Jun-98	79
Jul-98	80
Aug-98	81
Sep-98	86
Oct-98	100
Nov-98	72
Dec-98	83
Jan-99	77
Feb-99	77
Mar-99	94
Apr-99	94
May-99	100
Jun-99	107
Jul-99	106
Aug-99	115
Sep-99	77
Oct-99	84
Nov-99	71
Dec-99	61
Jan-00	62
Feb-00	90
Mar-00	91
Apr-00	82
May-00	91
Jun-00	86
Jul-00	90
Aug-00	80
Sep-00	65
Oct-00	82
Nov-00	68
Dec-00	81
Jan-01	82
Feb-01	68
Mar-01	70
Apr-01	84
May-01	98
Jun-01	73
Jul-01	89
Aug-01	79
Sep-01	63
Oct-01	77
Nov-01	75
Dec-01	50
Jan-02	65
Feb-02	50
Mar-02	76
Apr-02	82
May-02	80
Jun-02	87
Jul-02	90
Aug-02	83
Sep-02	59
Oct-02	66
Nov-02	64
Dec-02	54
Jan-03	59
Feb-03	57
Mar-03	65
Apr-03	70
May-03	68
Jun-03	94
Jul-03	84
Aug-03	65
Sep-03	73
Oct-03	57
Nov-03	49
Dec-03	71
Jan-04	83
Feb-04	52
Mar-04	79
Apr-04	72
May-04	52
Jun-04	70
Jul-04	76
Aug-04	68
Sep-04	61
Oct-04	63
Nov-04	63
Dec-04	56
Jan-05	34
Feb-05	33
Mar-05	29
Apr-05	25
May-05	42
Jun-05	35
Jul-05	25
Aug-05	49
Sep-05	36
Oct-05	39
Nov-05	32
Dec-05	28
Jan-06	109
Feb-06	127
Mar-06	134
Apr-06	122
May-06	135
Jun-06	124
Jul-06	114
Aug-06	149
Sep-06	121
Oct-06	132
Nov-06	113
Dec-06	121
Jan-07	68
Feb-07	38
Mar-07	59
Apr-07	60
May-07	61
Jun-07	60
Jul-07	53
Aug-07	56
Sep-07	51
Oct-07	76
Nov-07	51
Dec-07	52
Jan-08	66
Feb-08	63
Mar-08	59
Apr-08	64
May-08	61
Jun-08	54
Jul-08	71
Aug-08	56
Sep-08	60
Oct-08	57
Nov-08	47
Dec-08	49
Jan-09	51
Feb-09	45
Mar-09	71
Apr-09	64
May-09	47
Jun-09	55
Jul-09	68
Aug-09	62
Sep-09	59
Oct-09	48
Nov-09	60
Dec-09	71
Jan-10	47
Feb-10	54
Mar-10	77
Apr-10	69
May-10	52
Jun-10	69
Jul-10	58
Aug-10	53
Sep-10	54
Oct-10	57
Nov-10	65
Dec-10	57
Jan-11	53
Feb-11	57
Mar-11	53
Apr-11	36
May-11	56
Jun-11	57
Jul-11	64
Aug-11	58
Sep-11	61
Oct-11	45
Nov-11	45
Dec-11	52
Jan-12	39
Feb-12	40
Mar-12	49
Apr-12	42
May-12	51
Jun-12	53
Jul-12	62
Aug-12	56
Sep-12	55
Oct-12	39
Nov-12	42
Dec-12	47
Jan-13	47
Feb-13	58
Mar-13	55
Apr-13	41
May-13	48
Jun-13	61
Jul-13	48
Aug-13	55
Sep-13	56
Oct-13	53
Nov-13	39
Dec-13	40
Jan-14	46
Feb-14	33
Mar-14	52
Apr-14	26
May-14	36
Jun-14	56
Jul-14	58
Aug-14	58
Sep-14	38
Oct-14	42
Nov-14	44
Dec-14	39
Jan-15	27
Feb-15	42
Mar-15	49
Apr-15	44
May-15	42
Jun-15	44
Jul-15	49
Aug-15	42
Sep-15	37
Oct-15	48
Nov-15	50
Dec-15	40
