# Supplementary material for: Time-series analysis of geographically specific monthly number of newly registered cases of active tuberculosis in Japan
Source: PLoS One. 2019 Mar 18;14(3):e0213856. doi: 10.1371/journal.pone.0213856 (PMC6422277; doi:10.1371/journal.pone.0213856)
Supplement: S1 Dataset — (ZIP) [file pone.0213856.s001.zip › S1 Dataset/Number of active TB for gov ord-des cities/Osaka.txt]

Jan-98	232
Feb-98	204
Mar-98	225
Apr-98	213
May-98	254
Jun-98	239
Jul-98	220
Aug-98	264
Sep-98	195
Oct-98	254
Nov-98	228
Dec-98	177
Jan-99	245
Feb-99	273
Mar-99	227
Apr-99	233
May-99	198
Jun-99	221
Jul-99	255
Aug-99	272
Sep-99	229
Oct-99	246
Nov-99	201
Dec-99	192
Jan-00	236
Feb-00	171
Mar-00	304
Apr-00	196
May-00	211
Jun-00	222
Jul-00	207
Aug-00	179
Sep-00	205
Oct-00	179
Nov-00	176
Dec-00	182
Jan-01	205
Feb-01	176
Mar-01	193
Apr-01	161
May-01	192
Jun-01	189
Jul-01	186
Aug-01	166
Sep-01	158
Oct-01	206
Nov-01	180
Dec-01	143
Jan-02	167
Feb-02	157
Mar-02	162
Apr-02	159
May-02	175
Jun-02	165
Jul-02	177
Aug-02	170
Sep-02	139
Oct-02	180
Nov-02	146
Dec-02	152
Jan-03	173
Feb-03	131
Mar-03	146
Apr-03	171
May-03	167
Jun-03	146
Jul-03	157
Aug-03	150
Sep-03	144
Oct-03	146
Nov-03	126
Dec-03	132
Jan-04	139
Feb-04	131
Mar-04	126
Apr-04	124
May-04	127
Jun-04	145
Jul-04	160
Aug-04	135
Sep-04	135
Oct-04	127
Nov-04	138
Dec-04	140
Jan-05	53
Feb-05	35
Mar-05	56
Apr-05	45
May-05	39
Jun-05	43
Jul-05	48
Aug-05	48
Sep-05	44
Oct-05	45
Nov-05	35
Dec-05	36
Jan-06	10
Feb-06	11
Mar-06	12
Apr-06	11
May-06	14
Jun-06	15
Jul-06	12
Aug-06	20
Sep-06	13
Oct-06	16
Nov-06	17
Dec-06	16
Jan-07	88
Feb-07	107
Mar-07	112
Apr-07	96
May-07	121
Jun-07	119
Jul-07	129
Aug-07	136
Sep-07	99
Oct-07	148
Nov-07	113
Dec-07	131
Jan-08	103
Feb-08	104
Mar-08	95
Apr-08	117
May-08	118
Jun-08	121
Jul-08	121
Aug-08	122
Sep-08	132
Oct-08	121
Nov-08	78
Dec-08	111
Jan-09	93
Feb-09	104
Mar-09	98
Apr-09	131
May-09	111
Jun-09	134
Jul-09	142
Aug-09	115
Sep-09	111
Oct-09	108
Nov-09	81
Dec-09	93
Jan-10	90
Feb-10	105
Mar-10	94
Apr-10	115
May-10	100
Jun-10	113
Jul-10	104
Aug-10	115
Sep-10	106
Oct-10	98
Nov-10	101
Dec-10	124
Jan-11	99
Feb-11	103
Mar-11	97
Apr-11	74
May-11	94
Jun-11	88
Jul-11	84
Aug-11	112
Sep-11	82
Oct-11	90
Nov-11	98
Dec-11	88
Jan-12	91
Feb-12	99
Mar-12	106
Apr-12	79
May-12	97
Jun-12	119
Jul-12	103
Aug-12	96
Sep-12	81
Oct-12	88
Nov-12	92
Dec-12	91
Jan-13	81
Feb-13	73
Mar-13	90
Apr-13	90
May-13	102
Jun-13	94
Jul-13	95
Aug-13	87
Sep-13	80
Oct-13	91
Nov-13	100
Dec-13	75
Jan-14	69
Feb-14	89
Mar-14	79
Apr-14	81
May-14	95
Jun-14	90
Jul-14	95
Aug-14	92
Sep-14	70
Oct-14	82
Nov-14	81
Dec-14	65
Jan-15	88
Feb-15	66
Mar-15	97
Apr-15	91
May-15	65
Jun-15	78
Jul-15	83
Aug-15	91
Sep-15	66
Oct-15	70
Nov-15	69
Dec-15	61
