# Supplementary material for: Time-series analysis of geographically specific monthly number of newly registered cases of active tuberculosis in Japan
Source: PLoS One. 2019 Mar 18;14(3):e0213856. doi: 10.1371/journal.pone.0213856 (PMC6422277; doi:10.1371/journal.pone.0213856)
Supplement: S1 Dataset — (ZIP) [file pone.0213856.s001.zip › S1 Dataset/Number of active TB for gov ord-des cities/Sapporo.txt]

Jan-98	28
Feb-98	24
Mar-98	29
Apr-98	40
May-98	41
Jun-98	38
Jul-98	46
Aug-98	44
Sep-98	31
Oct-98	54
Nov-98	25
Dec-98	44
Jan-99	32
Feb-99	24
Mar-99	29
Apr-99	34
May-99	30
Jun-99	29
Jul-99	48
Aug-99	37
Sep-99	31
Oct-99	40
Nov-99	44
Dec-99	30
Jan-00	33
Feb-00	24
Mar-00	28
Apr-00	28
May-00	33
Jun-00	30
Jul-00	29
Aug-00	36
Sep-00	17
Oct-00	33
Nov-00	28
Dec-00	41
Jan-01	24
Feb-01	20
Mar-01	38
Apr-01	29
May-01	29
Jun-01	25
Jul-01	33
Aug-01	37
Sep-01	24
Oct-01	31
Nov-01	26
Dec-01	33
Jan-02	20
Feb-02	24
Mar-02	27
Apr-02	19
May-02	38
Jun-02	35
Jul-02	28
Aug-02	35
Sep-02	20
Oct-02	35
Nov-02	30
Dec-02	33
Jan-03	22
Feb-03	21
Mar-03	25
Apr-03	29
May-03	20
Jun-03	33
Jul-03	27
Aug-03	32
Sep-03	21
Oct-03	28
Nov-03	21
Dec-03	24
Jan-04	21
Feb-04	19
Mar-04	33
Apr-04	10
May-04	31
Jun-04	25
Jul-04	24
Aug-04	22
Sep-04	30
Oct-04	20
Nov-04	19
Dec-04	27
Jan-05	24
Feb-05	24
Mar-05	34
Apr-05	14
May-05	18
Jun-05	35
Jul-05	35
Aug-05	22
Sep-05	25
Oct-05	25
Nov-05	9
Dec-05	25
Jan-06	11
Feb-06	20
Mar-06	20
Apr-06	13
May-06	22
Jun-06	22
Jul-06	18
Aug-06	18
Sep-06	13
Oct-06	21
Nov-06	27
Dec-06	11
Jan-07	21
Feb-07	20
Mar-07	24
Apr-07	27
May-07	24
Jun-07	21
Jul-07	20
Aug-07	15
Sep-07	11
Oct-07	9
Nov-07	35
Dec-07	18
Jan-08	13
Feb-08	19
Mar-08	19
Apr-08	13
May-08	18
Jun-08	16
Jul-08	18
Aug-08	17
Sep-08	20
Oct-08	27
Nov-08	13
Dec-08	16
Jan-09	16
Feb-09	27
Mar-09	21
Apr-09	17
May-09	21
Jun-09	22
Jul-09	25
Aug-09	20
Sep-09	14
Oct-09	14
Nov-09	23
Dec-09	19
Jan-10	19
Feb-10	11
Mar-10	21
Apr-10	20
May-10	14
Jun-10	24
Jul-10	18
Aug-10	26
Sep-10	24
Oct-10	16
Nov-10	13
Dec-10	19
Jan-11	11
Feb-11	30
Mar-11	20
Apr-11	18
May-11	26
Jun-11	11
Jul-11	14
Aug-11	7
Sep-11	14
Oct-11	18
Nov-11	10
Dec-11	16
Jan-12	16
Feb-12	10
Mar-12	13
Apr-12	19
May-12	18
Jun-12	19
Jul-12	15
Aug-12	15
Sep-12	11
Oct-12	11
Nov-12	16
Dec-12	17
Jan-13	10
Feb-13	14
Mar-13	13
Apr-13	18
May-13	22
Jun-13	9
Jul-13	16
Aug-13	17
Sep-13	11
Oct-13	25
Nov-13	20
Dec-13	13
Jan-14	14
Feb-14	5
Mar-14	11
Apr-14	17
May-14	23
Jun-14	19
Jul-14	14
Aug-14	15
Sep-14	29
Oct-14	8
Nov-14	19
Dec-14	16
Jan-15	8
Feb-15	22
Mar-15	20
Apr-15	16
May-15	9
Jun-15	24
Jul-15	15
Aug-15	16
Sep-15	12
Oct-15	19
Nov-15	15
Dec-15	7
