# Supplementary material for: Time-series analysis of geographically specific monthly number of newly registered cases of active tuberculosis in Japan
Source: PLoS One. 2019 Mar 18;14(3):e0213856. doi: 10.1371/journal.pone.0213856 (PMC6422277; doi:10.1371/journal.pone.0213856)
Supplement: S1 Dataset — (ZIP) [file pone.0213856.s001.zip › S1 Dataset/Number of active TB for gov ord-des cities/Sendai.txt]

Jan-98	18
Feb-98	16
Mar-98	19
Apr-98	11
May-98	20
Jun-98	19
Jul-98	18
Aug-98	10
Sep-98	16
Oct-98	19
Nov-98	18
Dec-98	25
Jan-99	16
Feb-99	19
Mar-99	10
Apr-99	15
May-99	17
Jun-99	24
Jul-99	33
Aug-99	25
Sep-99	26
Oct-99	15
Nov-99	18
Dec-99	15
Jan-00	17
Feb-00	20
Mar-00	25
Apr-00	18
May-00	17
Jun-00	29
Jul-00	12
Aug-00	22
Sep-00	22
Oct-00	15
Nov-00	14
Dec-00	17
Jan-01	11
Feb-01	13
Mar-01	13
Apr-01	15
May-01	23
Jun-01	25
Jul-01	12
Aug-01	21
Sep-01	17
Oct-01	13
Nov-01	12
Dec-01	14
Jan-02	18
Feb-02	15
Mar-02	10
Apr-02	11
May-02	29
Jun-02	13
Jul-02	7
Aug-02	17
Sep-02	7
Oct-02	14
Nov-02	9
Dec-02	14
Jan-03	7
Feb-03	12
Mar-03	6
Apr-03	11
May-03	19
Jun-03	13
Jul-03	7
Aug-03	9
Sep-03	12
Oct-03	13
Nov-03	7
Dec-03	18
Jan-04	9
Feb-04	12
Mar-04	7
Apr-04	9
May-04	10
Jun-04	9
Jul-04	15
Aug-04	18
Sep-04	15
Oct-04	12
Nov-04	16
Dec-04	16
Jan-05	13
Feb-05	8
Mar-05	5
Apr-05	15
May-05	11
Jun-05	12
Jul-05	16
Aug-05	16
Sep-05	12
Oct-05	8
Nov-05	5
Dec-05	9
Jan-06	11
Feb-06	11
Mar-06	16
Apr-06	6
May-06	11
Jun-06	13
Jul-06	9
Aug-06	8
Sep-06	9
Oct-06	9
Nov-06	6
Dec-06	16
Jan-07	10
Feb-07	15
Mar-07	14
Apr-07	10
May-07	7
Jun-07	9
Jul-07	17
Aug-07	12
Sep-07	5
Oct-07	13
Nov-07	12
Dec-07	6
Jan-08	11
Feb-08	14
Mar-08	10
Apr-08	6
May-08	14
Jun-08	12
Jul-08	18
Aug-08	13
Sep-08	12
Oct-08	12
Nov-08	7
Dec-08	8
Jan-09	11
Feb-09	15
Mar-09	9
Apr-09	14
May-09	10
Jun-09	9
Jul-09	22
Aug-09	7
Sep-09	4
Oct-09	12
Nov-09	15
Dec-09	15
Jan-10	2
Feb-10	6
Mar-10	11
Apr-10	9
May-10	11
Jun-10	11
Jul-10	11
Aug-10	22
Sep-10	12
Oct-10	10
Nov-10	13
Dec-10	7
Jan-11	7
Feb-11	10
Mar-11	5
Apr-11	6
May-11	13
Jun-11	10
Jul-11	15
Aug-11	8
Sep-11	10
Oct-11	11
Nov-11	8
Dec-11	15
Jan-12	9
Feb-12	11
Mar-12	9
Apr-12	14
May-12	6
Jun-12	15
Jul-12	8
Aug-12	7
Sep-12	11
Oct-12	8
Nov-12	10
Dec-12	3
Jan-13	5
Feb-13	4
Mar-13	8
Apr-13	12
May-13	5
Jun-13	15
Jul-13	9
Aug-13	9
Sep-13	7
Oct-13	7
Nov-13	10
Dec-13	10
Jan-14	7
Feb-14	9
Mar-14	7
Apr-14	10
May-14	7
Jun-14	5
Jul-14	17
Aug-14	15
Sep-14	4
Oct-14	10
Nov-14	5
Dec-14	6
Jan-15	7
Feb-15	6
Mar-15	11
Apr-15	6
May-15	7
Jun-15	7
Jul-15	12
Aug-15	12
Sep-15	9
Oct-15	8
Nov-15	5
Dec-15	3
