# Supplementary material for: Time-series analysis of geographically specific monthly number of newly registered cases of active tuberculosis in Japan
Source: PLoS One. 2019 Mar 18;14(3):e0213856. doi: 10.1371/journal.pone.0213856 (PMC6422277; doi:10.1371/journal.pone.0213856)
Supplement: S1 Dataset — (ZIP) [file pone.0213856.s001.zip › S1 Dataset/Number of active TB for gov ord-des cities/Yokohama.txt]

Jan-98	70
Feb-98	68
Mar-98	102
Apr-98	93
May-98	102
Jun-98	92
Jul-98	111
Aug-98	104
Sep-98	102
Oct-98	103
Nov-98	83
Dec-98	99
Jan-99	72
Feb-99	78
Mar-99	94
Apr-99	101
May-99	95
Jun-99	102
Jul-99	148
Aug-99	120
Sep-99	109
Oct-99	75
Nov-99	93
Dec-99	94
Jan-00	64
Feb-00	88
Mar-00	111
Apr-00	78
May-00	83
Jun-00	108
Jul-00	84
Aug-00	91
Sep-00	100
Oct-00	101
Nov-00	100
Dec-00	90
Jan-01	83
Feb-01	64
Mar-01	77
Apr-01	80
May-01	76
Jun-01	95
Jul-01	75
Aug-01	104
Sep-01	79
Oct-01	87
Nov-01	88
Dec-01	77
Jan-02	60
Feb-02	56
Mar-02	77
Apr-02	70
May-02	92
Jun-02	85
Jul-02	94
Aug-02	71
Sep-02	69
Oct-02	63
Nov-02	73
Dec-02	65
Jan-03	66
Feb-03	76
Mar-03	71
Apr-03	78
May-03	84
Jun-03	86
Jul-03	95
Aug-03	80
Sep-03	69
Oct-03	81
Nov-03	68
Dec-03	74
Jan-04	63
Feb-04	68
Mar-04	73
Apr-04	77
May-04	68
Jun-04	94
Jul-04	77
Aug-04	85
Sep-04	64
Oct-04	84
Nov-04	78
Dec-04	75
Jan-05	30
Feb-05	22
Mar-05	30
Apr-05	32
May-05	30
Jun-05	36
Jul-05	19
Aug-05	24
Sep-05	23
Oct-05	26
Nov-05	29
Dec-05	31
Jan-06	23
Feb-06	19
Mar-06	35
Apr-06	32
May-06	25
Jun-06	30
Jul-06	31
Aug-06	37
Sep-06	33
Oct-06	31
Nov-06	30
Dec-06	25
Jan-07	61
Feb-07	49
Mar-07	64
Apr-07	51
May-07	65
Jun-07	68
Jul-07	57
Aug-07	88
Sep-07	53
Oct-07	54
Nov-07	53
Dec-07	54
Jan-08	49
Feb-08	65
Mar-08	64
Apr-08	56
May-08	45
Jun-08	57
Jul-08	68
Aug-08	49
Sep-08	52
Oct-08	67
Nov-08	56
Dec-08	48
Jan-09	48
Feb-09	48
Mar-09	56
Apr-09	77
May-09	59
Jun-09	56
Jul-09	76
Aug-09	56
Sep-09	59
Oct-09	69
Nov-09	56
Dec-09	60
Jan-10	52
Feb-10	50
Mar-10	64
Apr-10	78
May-10	51
Jun-10	69
Jul-10	76
Aug-10	61
Sep-10	50
Oct-10	50
Nov-10	57
Dec-10	64
Jan-11	48
Feb-11	54
Mar-11	64
Apr-11	49
May-11	64
Jun-11	50
Jul-11	69
Aug-11	59
Sep-11	60
Oct-11	46
Nov-11	46
Dec-11	54
Jan-12	42
Feb-12	48
Mar-12	47
Apr-12	48
May-12	51
Jun-12	54
Jul-12	55
Aug-12	46
Sep-12	45
Oct-12	69
Nov-12	60
Dec-12	46
Jan-13	39
Feb-13	41
Mar-13	45
Apr-13	46
May-13	50
Jun-13	57
Jul-13	56
Aug-13	37
Sep-13	41
Oct-13	51
Nov-13	45
Dec-13	46
Jan-14	44
Feb-14	46
Mar-14	49
Apr-14	57
May-14	50
Jun-14	74
Jul-14	63
Aug-14	39
Sep-14	43
Oct-14	41
Nov-14	36
Dec-14	36
Jan-15	48
Feb-15	43
Mar-15	35
Apr-15	45
May-15	41
Jun-15	43
Jul-15	62
Aug-15	50
Sep-15	38
Oct-15	56
Nov-15	46
Dec-15	58
