# Supplementary material for: Time-series analysis of geographically specific monthly number of newly registered cases of active tuberculosis in Japan
Source: PLoS One. 2019 Mar 18;14(3):e0213856. doi: 10.1371/journal.pone.0213856 (PMC6422277; doi:10.1371/journal.pone.0213856)
Supplement: S1 Dataset — (ZIP) [file pone.0213856.s001.zip › S1 Dataset/UV index.xlsx]

## Sheet: UV index
	Sapporo	Tsukuba	Naha
2005-01-01	0.9	1.8	3.2
2005-02-01	1.6	2.4	3.6
2005-03-01	2.4	3.4	5.1
2005-04-01	3.1	4.7	7.1
2005-05-01	4.4	5.5	7.4
2005-06-01	5.8	5.8	7.6
2005-07-01	5.8	6.1	9.7
2005-08-01	6.1	6.7	9.1
2005-09-01	3.9	5.2	8.9
2005-10-01	2.6	3.1	6.8
2005-11-01	1.2	2.5	4.7
2005-12-01	0.8	1.7	3.2
2006-01-01	0.9	1.6	3.3
2006-02-01	1.4	2.4	4.4
2006-03-01	2.2	3.5	5.8
2006-04-01	3.3	3.9	5.9
2006-05-01	4.7	5.1	7
2006-06-01	5	5	7.2
2006-07-01	6.5	5.6	9.8
2006-08-01	6.6	6.1	8.8
2006-09-01	4.4	4.7	7.1
2006-10-01	2.5	3.5	6.3
2006-11-01	1.1	2.1	3.9
2006-12-01	0.8	1.5	3.2
2007-01-01	0.9	1.8	3.4
2007-02-01	1.5	2.5	4.6
2007-03-01	2.4	3.7	5.3
2007-04-01	3.4	4.6	5.6
2007-05-01	4.6	5.5	7.2
2007-06-01	6.2	6.4	7.9
2007-07-01	6.8	5.1	10.4
2007-08-01	5.5	7.3	9.1
2007-09-01	4.3	5.8	8.8
2007-10-01	2.4	3.5	6.9
2007-11-01	1.1	2.3	3.9
2007-12-01	0.7	1.6	3.6
2008-01-01	1	1.8	3.4
2008-02-01	1.7	2.9	4.3
2008-03-01	2.6	3.6	5.8
2008-04-01	3.6	4.3	7.3
2008-05-01	4.9	5.5	8.4
2008-06-01	6.2	5.7	9.1
2008-07-01	6.4	6.6	10.6
2008-08-01	6	6.6	9.9
2008-09-01	4.6	5.3	8.1
2008-10-01	2.3	3.5	6.5
2008-11-01	1.3	2.2	4.4
2008-12-01	0.8	1.8	3.7
2009-01-01	0.9	1.7	3.9
2009-02-01	1.5	2.5	5.8
2009-03-01	2.3	3.5	5.4
2009-04-01	3.9	5.1	6.9
2009-05-01	5.1	5.4	8.6
2009-06-01	5.2	5.5	8.6
2009-07-01	4.9	6.8	10.9
2009-08-01	5.8	7.2	10.3
2009-09-01	4.6	5.1	8.7
2009-10-01	2.4	3.4	6
2009-11-01	1.1	2.2	4.8
2009-12-01	0.8	1.5	3.4
2010-01-01	0.9	1.9	3.5
2010-02-01	1.5	2.2	4
2010-03-01	2.3	3.5	5.8
2010-04-01	3.1	4.4	6.2
2010-05-01	4.7	5.4	6.2
2010-06-01	5.9	6.5	8.7
2010-07-01	4.9	7.2	8.7
2010-08-01	5.5	8	10.1
2010-09-01	4.5	5.3	8.8
2010-10-01	2.5	3.6	6.1
2010-11-01	1.1	2.2	4
2010-12-01	0.6	1.7	3.4
2011-01-01	0.9	2.1	2.8
2011-02-01	1.6	2.4	4.8
2011-03-01	2.7	3.7	5.4
2011-04-01	3.7	5.1	7.1
2011-05-01	4.7	5.6	7.1
2011-06-01	5.4	6.2	9.9
2011-07-01	6.4	7.7	10.5
2011-08-01	5.6	7.2	10.3
2011-09-01	3.8	6.3	9
2011-10-01	2.3	3.7	5.3
2011-11-01	1.2	2.3	4.2
2011-12-01	0.8	1.6	3
2012-01-01	1	1.9	3.1
2012-02-01	1.6	2.5	3.9
2012-03-01	2.5	3.4	6.2
2012-04-01	3.6	4.7	6.2
2012-05-01	5	5.7	7.2
2012-06-01	5.7	6.4	8.4
2012-07-01	6.4	7.4	10.2
2012-08-01	6	8.2	10.4
2012-09-01	4.6	6.1	8.3
2012-10-01	2.6	4	6.2
2012-11-01	1	2.1	4.1
2012-12-01	0.7	1.5	3.3
2013-01-01	0.9	1.9	3.8
2013-02-01	1.5	2.6	5.2
2013-03-01	2.4	3.8	6.4
2013-04-01	3.5	4.9	6.1
2013-05-01	4.4	6.4	7.1
2013-06-01	6.3	6.1	10.2
2013-07-01	6.6	7.1	10.4
2013-08-01	5.6	6.9	10.4
2013-09-01	3.8	6.1	8.6
2013-10-01	2.5	3.6	6.1
2013-11-01	1.1	2.2	4.2
2013-12-01	0.7	1.5	3.1
2014-01-01	0.9	1.9	3.9
2014-02-01	1.6	2.5	4.6
2014-03-01	2.6	3.6	5.3
2014-04-01	3.8	4.8	6.8
2014-05-01	4.7	6.3	7
2014-06-01	5.7	5.8	8.2
2014-07-01	5.9	7.6	10.9
2014-08-01	5.4	6.7	9.6
2014-09-01	4.1	5.1	9
2014-10-01	2.2	3.7	6.3
2014-11-01	1.2	2.1	4.6
2014-12-01	0.7	1.5	3.2
2015-01-01	0.9	1.8	3.3
2015-02-01	1.3	2.3	4.7
2015-03-01	2.1	3.5	5.9
2015-04-01	3.8	4.5	6.9
2015-05-01	4.8	6.6	7.8
2015-06-01	4.7	6.1	9.3
2015-07-01	6.1	7.2	9.7
2015-08-01	5.3	6.5	9.3
2015-09-01	3.6	4.7	8.1
2015-10-01	2.2	3.8	6.1
2015-11-01	1.1	2.1	4.6
2015-12-01	0.8	1.7	2.2
2016-01-01	0.9	1.9	3.1
2016-02-01	1.4	2.6	4.3
2016-03-01	2.5	3.6	5.2
2016-04-01	3.4	5	7.4
2016-05-01	4.8	6	8
2016-06-01	4.9	5.8	9.3
2016-07-01	6.2	6.5	10.6
2016-08-01	6.4	7.5	9.2
2016-09-01	4.1	5.4	8.4
2016-10-01	2.2	3.5	7
2016-11-01	1.1	2.3	4.4
2016-12-01
